# Supplementary material for: Structure-Guided Design and Optimization of Covalent VHL-Targeted Sulfonyl Fluoride PROTACs
Source: J Med Chem. 2024 Mar 13;67(6):4641–54. doi: 10.1021/acs.jmedchem.3c02123 (PMC10982999; doi:10.1021/acs.jmedchem.3c02123)
Supplement: Supplementary file 2 — jm3c02123_si_002.pdb [file jm3c02123_si_002.pdb]

HEADER    LIGASE                                                      
REMARK  99                                                                      
REMARK  99 MOE v2019.01 (Chemical Computing Group ULC) Wed May 10 10:41:09 2023 
SEQRES   1 L  162  GLY SER MET GLU ALA GLY ARG PRO ARG PRO VAL LEU ARG
SEQRES   2 L  162  SER VAL ASN SER ARG GLU PRO SER GLN VAL ILE PHE CAS
SEQRES   3 L  162  ASN ARG SER PRO ARG VAL VAL LEU PRO VAL TRP LEU ASN
SEQRES   4 L  162  PHE ASP GLY GLU PRO GLN PRO TYR PRO THR LEU PRO PRO
SEQRES   5 L  162  GLY THR GLY ARG ARG ILE HIS SER TYR ARG GLY HIS LEU
SEQRES   6 L  162  TRP LEU PHE ARG ASP ALA GLY THR HIS ASP GLY LEU LEU
SEQRES   7 L  162  VAL ASN GLN THR GLU LEU PHE VAL PRO SER LEU ASN VAL
SEQRES   8 L  162  ASP GLY GLN PRO ILE PHE ALA ASN ILE THR LEU PRO VAL
SEQRES   9 L  162  TYR THR LEU LYS GLU ARG CYS LEU GLN VAL VAL ARG SER
SEQRES  10 L  162  LEU VAL LYS PRO GLU ASN TYR ARG ARG LEU ASP ILE VAL
SEQRES  11 L  162  ARG SER LEU TYR GLU ASP LEU GLU ASP HIS PRO ASN VAL
SEQRES  12 L  162  GLN LYS ASP LEU GLU ARG LEU THR GLN GLU ARG ILE ALA
SEQRES  13 L  162  HIS GLN ARG MET GLY ASP
HELIX    1   1 LEU L  158  LEU L  169  1                                  12
HELIX    2   2 PRO L  172  ARG L  177  1                                   6
HELIX    3   3 ARG L  182  LEU L  184  1                                   3
HELIX    4   4 TYR L  185  GLU L  189  1                                   5
HELIX    5   5 VAL L  194  THR L  202  1                                   9
SHEET    1   1 1 PRO L  71  ASN L  78  0
SHEET    2   2 1 VAL L  84  LEU L  89  0
SHEET    3   3 1 PRO L  95  PRO L  97  0
SHEET    4   4 1 GLY L 106  TYR L 112  0
SHEET    5   5 1 LEU L 116  ASP L 121  0
SHEET    6   6 1 ILE L 147  ILE L 151  0
ATOM      1  N   VAL L  62     -18.565  59.831  99.951  1.00 68.35           N
ATOM      2  CA  VAL L  62     -18.601  61.137  99.234  1.00 64.72           C
ATOM      3  C   VAL L  62     -19.408  61.020  97.937  1.00 60.41           C
ATOM      4  O   VAL L  62     -20.473  61.629  97.826  1.00 65.82           O
ATOM      5  CB  VAL L  62     -17.150  61.619  98.892  1.00  0.00           C
ATOM      6  CG1 VAL L  62     -17.136  62.954  98.127  1.00  0.00           C
ATOM      7  CG2 VAL L  62     -16.319  61.786 100.177  1.00  0.00           C
ATOM      8  H1  VAL L  62     -18.029  59.929 100.802  1.00 68.35           H
ATOM      9  H2  VAL L  62     -18.134  59.134  99.360  1.00 68.35           H
ATOM     10  HA  VAL L  62     -19.078  61.864  99.892  1.00 64.72           H
ATOM     11  HB  VAL L  62     -16.716  60.851  98.251  1.00  0.00           H
ATOM     12 HG11 VAL L  62     -17.723  62.855  97.213  1.00  0.00           H
ATOM     13 HG12 VAL L  62     -17.568  63.735  98.753  1.00  0.00           H
ATOM     14 HG13 VAL L  62     -16.110  63.217  97.874  1.00  0.00           H
ATOM     15 HG21 VAL L  62     -16.769  62.557 100.803  1.00  0.00           H
ATOM     16 HG22 VAL L  62     -16.300  60.842 100.722  1.00  0.00           H
ATOM     17 HG23 VAL L  62     -15.302  62.076  99.918  1.00  0.00           H
ATOM     18  N   LEU L  63     -18.923  60.236  96.969  1.00 54.40           N
ATOM     19  CA  LEU L  63     -19.654  60.026  95.709  1.00 46.38           C
ATOM     20  C   LEU L  63     -20.840  59.060  95.861  1.00 40.00           C
ATOM     21  O   LEU L  63     -20.692  57.843  95.887  1.00 36.17           O
ATOM     22  CB  LEU L  63     -18.734  59.534  94.600  1.00 46.68           C
ATOM     23  CG  LEU L  63     -17.738  60.550  94.049  1.00 52.07           C
ATOM     24  CD1 LEU L  63     -17.015  59.940  92.858  1.00 51.64           C
ATOM     25  CD2 LEU L  63     -18.420  61.851  93.654  1.00 51.82           C
ATOM     26  H   LEU L  63     -18.034  59.777  97.106  1.00 54.40           H
ATOM     27  HA  LEU L  63     -20.052  61.003  95.435  1.00 46.38           H
ATOM     28  HB2 LEU L  63     -19.360  59.200  93.773  1.00 46.68           H
ATOM     29  HB3 LEU L  63     -18.166  58.689  94.990  1.00 46.68           H
ATOM     30  HG  LEU L  63     -17.019  60.793  94.832  1.00 52.07           H
ATOM     31 HD11 LEU L  63     -16.502  59.031  93.171  1.00 51.64           H
ATOM     32 HD12 LEU L  63     -17.738  59.699  92.079  1.00 51.64           H
ATOM     33 HD13 LEU L  63     -16.287  60.653  92.471  1.00 51.64           H
ATOM     34 HD21 LEU L  63     -19.151  61.654  92.870  1.00 51.82           H
ATOM     35 HD22 LEU L  63     -18.924  62.275  94.522  1.00 51.82           H
ATOM     36 HD23 LEU L  63     -17.674  62.556  93.287  1.00 51.82           H
ATOM     37  N   ARG L  64     -22.032  59.617  95.954  1.00 38.24           N
ATOM     38  CA  ARG L  64     -23.224  58.793  96.093  1.00 37.52           C
ATOM     39  C   ARG L  64     -24.417  59.591  95.610  1.00 33.23           C
ATOM     40  O   ARG L  64     -24.338  60.815  95.511  1.00 30.40           O
ATOM     41  CB  ARG L  64     -23.392  58.396  97.556  1.00 39.32           C
ATOM     42  CG  ARG L  64     -23.724  59.584  98.426  1.00 44.81           C
ATOM     43  CD  ARG L  64     -23.474  59.345  99.905  1.00 49.65           C
ATOM     44  NE  ARG L  64     -24.373  60.206 100.668  1.00 56.96           N
ATOM     45  CZ  ARG L  64     -24.254  61.531 100.782  1.00 62.95           C
ATOM     46  NH1 ARG L  64     -23.250  62.191 100.205  1.00 64.76           N
ATOM     47  NH2 ARG L  64     -25.150  62.207 101.493  1.00 67.89           N
ATOM     48  H   ARG L  64     -22.118  60.623  95.929  1.00 38.24           H
ATOM     49  HA  ARG L  64     -23.138  57.884  95.498  1.00 37.52           H
ATOM     50  HB2 ARG L  64     -22.463  57.949  97.909  1.00 39.32           H
ATOM     51  HB3 ARG L  64     -24.198  57.666  97.633  1.00 39.32           H
ATOM     52  HG2 ARG L  64     -24.778  59.827  98.290  1.00 44.81           H
ATOM     53  HG3 ARG L  64     -23.112  60.427  98.105  1.00 44.81           H
ATOM     54  HD2 ARG L  64     -22.439  59.586 100.147  1.00 49.65           H
ATOM     55  HD3 ARG L  64     -23.670  58.301 100.148  1.00 49.65           H
ATOM     56  HE  ARG L  64     -25.145  59.765 101.147  1.00 56.96           H
ATOM     57 HH11 ARG L  64     -23.177  63.193 100.311  1.00 64.76           H
ATOM     58 HH12 ARG L  64     -22.562  61.689  99.662  1.00 64.76           H
ATOM     59 HH21 ARG L  64     -25.916  61.719 101.935  1.00 67.89           H
ATOM     60 HH22 ARG L  64     -25.065  63.209 101.591  1.00 67.89           H
ATOM     61  N   SER L  65     -25.519  58.910  95.315  1.00 32.67           N
ATOM     62  CA  SER L  65     -26.768  59.593  94.980  1.00 32.97           C
ATOM     63  C   SER L  65     -27.341  60.227  96.229  1.00 36.25           C
ATOM     64  O   SER L  65     -27.245  59.668  97.324  1.00 35.53           O
ATOM     65  CB  SER L  65     -27.823  58.663  94.382  1.00 31.47           C
ATOM     66  OG  SER L  65     -27.463  58.359  93.057  1.00 28.51           O
ATOM     67  H   SER L  65     -25.510  57.902  95.405  1.00 32.67           H
ATOM     68  HA  SER L  65     -26.562  60.386  94.258  1.00 32.97           H
ATOM     69  HB2 SER L  65     -28.790  59.169  94.370  1.00 31.47           H
ATOM     70  HB3 SER L  65     -27.908  57.751  94.974  1.00 31.47           H
ATOM     71  HG  SER L  65     -26.942  57.524  93.108  1.00 28.51           H
ATOM     72  N   VAL L  66     -28.040  61.334  96.042  1.00 38.87           N
ATOM     73  CA  VAL L  66     -28.855  61.944  97.083  1.00 40.60           C
ATOM     74  C   VAL L  66     -30.273  61.386  96.986  1.00 40.81           C
ATOM     75  O   VAL L  66     -30.876  61.362  95.917  1.00 37.99           O
ATOM     76  CB  VAL L  66     -28.820  63.474  96.971  1.00 41.97           C
ATOM     77  CG1 VAL L  66     -29.689  64.108  98.031  1.00 45.14           C
ATOM     78  CG2 VAL L  66     -27.381  63.968  97.094  1.00 43.17           C
ATOM     79  H   VAL L  66     -28.059  61.749  95.113  1.00 38.87           H
ATOM     80  HA  VAL L  66     -28.480  61.672  98.070  1.00 40.60           H
ATOM     81  HB  VAL L  66     -29.213  63.763  95.996  1.00 41.97           H
ATOM     82 HG11 VAL L  66     -30.714  63.756  97.919  1.00 45.14           H
ATOM     83 HG12 VAL L  66     -29.317  63.834  99.018  1.00 45.14           H
ATOM     84 HG13 VAL L  66     -29.663  65.192  97.921  1.00 45.14           H
ATOM     85 HG21 VAL L  66     -26.981  63.683  98.067  1.00 43.17           H
ATOM     86 HG22 VAL L  66     -26.775  63.521  96.306  1.00 43.17           H
ATOM     87 HG23 VAL L  66     -27.360  65.053  96.997  1.00 43.17           H
ATOM     88  N   ASN L  67     -30.832  60.957  98.119  1.00 39.63           N
ATOM     89  CA  ASN L  67     -32.184  60.409  98.181  1.00 39.22           C
ATOM     90  C   ASN L  67     -33.247  61.527  98.204  1.00 40.45           C
ATOM     91  O   ASN L  67     -33.864  61.792  99.239  1.00 40.73           O
ATOM     92  CB  ASN L  67     -32.265  59.422  99.355  1.00 40.75           C
ATOM     93  CG  ASN L  67     -33.526  58.576  99.338  1.00 42.71           C
ATOM     94  OD1 ASN L  67     -34.385  58.651  98.465  1.00 38.96           O
ATOM     95  ND2 ASN L  67     -33.676  57.721 100.321  1.00 46.52           N
ATOM     96  H   ASN L  67     -30.298  61.008  98.972  1.00 39.63           H
ATOM     97  HA  ASN L  67     -32.347  59.837  97.268  1.00 39.22           H
ATOM     98  HB2 ASN L  67     -32.220  59.968 100.297  1.00 40.75           H
ATOM     99  HB3 ASN L  67     -31.414  58.743  99.317  1.00 40.75           H
ATOM    100 HD21 ASN L  67     -34.501  57.138 100.316  1.00 46.52           H
ATOM    101 HD22 ASN L  67     -32.938  57.589 100.992  1.00 46.52           H
ATOM    102  N   SER L  68     -33.412  62.218  97.072  1.00 39.84           N
ATOM    103  CA  SER L  68     -34.378  63.309  96.873  1.00 38.84           C
ATOM    104  C   SER L  68     -35.815  62.802  96.701  1.00 39.07           C
ATOM    105  O   SER L  68     -36.717  63.257  97.403  1.00 40.44           O
ATOM    106  CB  SER L  68     -33.962  64.138  95.646  1.00 36.99           C
ATOM    107  OG  SER L  68     -33.940  63.321  94.486  1.00 35.51           O
ATOM    108  H   SER L  68     -32.824  61.973  96.281  1.00 39.84           H
ATOM    109  HA  SER L  68     -34.361  63.967  97.742  1.00 38.84           H
ATOM    110  HB2 SER L  68     -32.966  64.551  95.815  1.00 36.99           H
ATOM    111  HB3 SER L  68     -34.663  64.963  95.503  1.00 36.99           H
ATOM    112  HG  SER L  68     -33.171  63.571  93.934  1.00 35.51           H
ATOM    113  N   ARG L  69     -36.004  61.762  95.873  1.00 40.65           N
ATOM    114  CA  ARG L  69     -37.284  61.299  95.288  1.00 43.58           C
ATOM    115  C   ARG L  69     -37.918  62.279  94.294  1.00 42.14           C
ATOM    116  O   ARG L  69     -39.028  62.021  93.842  1.00 42.86           O
ATOM    117  CB  ARG L  69     -38.312  60.865  96.352  1.00 49.29           C
ATOM    118  CG  ARG L  69     -37.771  59.908  97.421  1.00 54.20           C
ATOM    119  CD  ARG L  69     -38.604  60.018  98.705  1.00 61.62           C
ATOM    120  NE  ARG L  69     -37.789  59.677  99.879  1.00 72.97           N
ATOM    121  CZ  ARG L  69     -36.826  60.425 100.387  1.00 80.15           C
ATOM    122  NH1 ARG L  69     -36.545  61.622  99.949  1.00 80.10           N
ATOM    123  NH2 ARG L  69     -36.095  59.950 101.354  1.00 81.40           N
ATOM    124  H   ARG L  69     -35.157  61.386  95.457  1.00 40.65           H
ATOM    125  HA  ARG L  69     -37.052  60.421  94.687  1.00 43.58           H
ATOM    126  HB2 ARG L  69     -39.159  60.381  95.862  1.00 49.29           H
ATOM    127  HB3 ARG L  69     -38.694  61.769  96.827  1.00 49.29           H
ATOM    128  HG2 ARG L  69     -36.736  60.152  97.649  1.00 54.20           H
ATOM    129  HG3 ARG L  69     -37.794  58.883  97.052  1.00 54.20           H
ATOM    130  HD2 ARG L  69     -39.465  59.349  98.636  1.00 61.62           H
ATOM    131  HD3 ARG L  69     -38.980  61.036  98.829  1.00 61.62           H
ATOM    132  HE  ARG L  69     -37.814  58.714 100.185  1.00 72.97           H
ATOM    133 HH11 ARG L  69     -35.616  61.993 100.103  1.00 80.10           H
ATOM    134 HH12 ARG L  69     -37.064  62.021  99.177  1.00 80.10           H
ATOM    135 HH21 ARG L  69     -36.239  59.007 101.664  1.00 81.40           H
ATOM    136 HH22 ARG L  69     -35.377  60.530 101.747  1.00 81.40           H
ATOM    137  N   GLU L  70     -37.204  63.319  93.865  1.00 41.94           N
ATOM    138  CA  GLU L  70     -37.680  64.253  92.834  1.00 44.41           C
ATOM    139  C   GLU L  70     -37.446  63.685  91.438  1.00 40.88           C
ATOM    140  O   GLU L  70     -36.280  63.556  91.054  1.00 39.20           O
ATOM    141  CB  GLU L  70     -36.955  65.593  92.933  1.00 49.31           C
ATOM    142  CG  GLU L  70     -37.402  66.305  94.192  1.00 54.93           C
ATOM    143  CD  GLU L  70     -36.837  67.694  94.269  1.00 62.70           C
ATOM    144  OE1 GLU L  70     -37.224  68.514  93.411  1.00 69.49           O
ATOM    145  OE2 GLU L  70     -36.013  67.955  95.175  1.00 64.02           O
ATOM    146  H   GLU L  70     -36.262  63.435  94.212  1.00 41.94           H
ATOM    147  HA  GLU L  70     -38.742  64.445  92.980  1.00 44.41           H
ATOM    148  HB2 GLU L  70     -37.225  66.209  92.073  1.00 49.31           H
ATOM    149  HB3 GLU L  70     -35.875  65.444  92.954  1.00 49.31           H
ATOM    150  HG2 GLU L  70     -37.089  65.728  95.066  1.00 54.93           H
ATOM    151  HG3 GLU L  70     -38.490  66.364  94.200  1.00 54.93           H
ATOM    152  N   PRO L  71     -38.494  63.331  90.670  1.00 40.23           N
ATOM    153  CA  PRO L  71     -38.317  62.710  89.364  1.00 38.36           C
ATOM    154  C   PRO L  71     -37.494  63.577  88.412  1.00 35.83           C
ATOM    155  O   PRO L  71     -37.561  64.804  88.452  1.00 36.64           O
ATOM    156  CB  PRO L  71     -39.725  62.482  88.817  1.00 40.20           C
ATOM    157  CG  PRO L  71     -40.578  62.372  90.077  1.00 42.35           C
ATOM    158  CD  PRO L  71     -39.914  63.399  90.989  1.00 42.64           C
ATOM    159  HA  PRO L  71     -37.823  61.746  89.500  1.00 38.36           H
ATOM    160  HB2 PRO L  71     -39.784  61.586  88.198  1.00 40.20           H
ATOM    161  HB3 PRO L  71     -40.034  63.366  88.261  1.00 40.20           H
ATOM    162  HG2 PRO L  71     -40.480  61.374  90.508  1.00 42.35           H
ATOM    163  HG3 PRO L  71     -41.624  62.614  89.886  1.00 42.35           H
ATOM    164  HD2 PRO L  71     -40.287  64.398  90.756  1.00 42.64           H
ATOM    165  HD3 PRO L  71     -40.129  63.156  92.027  1.00 42.64           H
ATOM    166  N   SER L  72     -36.734  62.923  87.562  1.00 34.07           N
ATOM    167  CA  SER L  72     -36.094  63.556  86.437  1.00 33.84           C
ATOM    168  C   SER L  72     -36.061  62.543  85.298  1.00 33.34           C
ATOM    169  O   SER L  72     -35.559  61.423  85.445  1.00 30.58           O
ATOM    170  CB  SER L  72     -34.660  63.974  86.784  1.00 32.81           C
ATOM    171  OG  SER L  72     -33.957  64.426  85.634  1.00 32.18           O
ATOM    172  H   SER L  72     -36.658  61.910  87.643  1.00 34.07           H
ATOM    173  HA  SER L  72     -36.615  64.467  86.143  1.00 33.84           H
ATOM    174  HB2 SER L  72     -34.130  63.124  87.215  1.00 32.81           H
ATOM    175  HB3 SER L  72     -34.699  64.782  87.516  1.00 32.81           H
ATOM    176  HG  SER L  72     -33.688  65.333  85.796  1.00 32.18           H
ATOM    177  N   GLN L  73     -36.645  62.910  84.164  1.00 34.19           N
ATOM    178  CA  GLN L  73     -36.660  62.046  82.980  1.00 36.39           C
ATOM    179  C   GLN L  73     -35.420  62.313  82.141  1.00 32.44           C
ATOM    180  O   GLN L  73     -35.019  63.457  81.952  1.00 32.07           O
ATOM    181  CB  GLN L  73     -37.929  62.262  82.150  1.00 43.48           C
ATOM    182  CG  GLN L  73     -39.050  61.284  82.467  1.00 50.67           C
ATOM    183  CD  GLN L  73     -39.653  61.488  83.839  1.00 63.19           C
ATOM    184  OE1 GLN L  73     -39.361  60.808  84.807  1.00 70.69           O
ATOM    185  NE2 GLN L  73     -40.601  62.409  83.929  1.00 71.98           N
ATOM    186  H   GLN L  73     -37.056  63.831  84.103  1.00 34.19           H
ATOM    187  HA  GLN L  73     -36.627  61.000  83.294  1.00 36.39           H
ATOM    188  HB2 GLN L  73     -37.671  62.158  81.096  1.00 43.48           H
ATOM    189  HB3 GLN L  73     -38.293  63.272  82.337  1.00 43.48           H
ATOM    190  HG2 GLN L  73     -38.671  60.264  82.394  1.00 50.67           H
ATOM    191  HG3 GLN L  73     -39.836  61.406  81.722  1.00 50.67           H
ATOM    192 HE21 GLN L  73     -41.050  62.587  84.816  1.00 71.98           H
ATOM    193 HE22 GLN L  73     -40.875  62.933  83.110  1.00 71.98           H
ATOM    194  N   VAL L  74     -34.829  61.239  81.641  1.00 31.04           N
ATOM    195  CA  VAL L  74     -33.531  61.275  80.995  1.00 31.03           C
ATOM    196  C   VAL L  74     -33.606  60.449  79.734  1.00 32.00           C
ATOM    197  O   VAL L  74     -34.265  59.407  79.733  1.00 32.85           O
ATOM    198  CB  VAL L  74     -32.463  60.658  81.928  1.00 30.10           C
ATOM    199  CG1 VAL L  74     -31.063  60.644  81.308  1.00 30.30           C
ATOM    200  CG2 VAL L  74     -32.365  61.383  83.271  1.00 30.71           C
ATOM    201  H   VAL L  74     -35.214  60.323  81.859  1.00 31.04           H
ATOM    202  HA  VAL L  74     -33.289  62.315  80.776  1.00 31.03           H
ATOM    203  HB  VAL L  74     -32.743  59.630  82.137  1.00 30.10           H
ATOM    204 HG11 VAL L  74     -31.035  59.977  80.451  1.00 30.30           H
ATOM    205 HG12 VAL L  74     -30.784  61.649  80.995  1.00 30.30           H
ATOM    206 HG13 VAL L  74     -30.340  60.274  82.029  1.00 30.30           H
ATOM    207 HG21 VAL L  74     -32.122  62.421  83.084  1.00 30.71           H
ATOM    208 HG22 VAL L  74     -33.309  61.325  83.812  1.00 30.71           H
ATOM    209 HG23 VAL L  74     -31.596  60.925  83.892  1.00 30.71           H
ATOM    210  N   ILE L  75     -32.870  60.839  78.697  1.00 32.07           N
ATOM    211  CA  ILE L  75     -32.570  59.918  77.605  1.00 32.19           C
ATOM    212  C   ILE L  75     -31.121  59.436  77.724  1.00 29.70           C
ATOM    213  O   ILE L  75     -30.187  60.233  77.712  1.00 30.46           O
ATOM    214  CB  ILE L  75     -32.770  60.551  76.217  1.00 33.88           C
ATOM    215  CG1 ILE L  75     -34.093  61.319  76.141  1.00 35.44           C
ATOM    216  CG2 ILE L  75     -32.700  59.471  75.141  1.00 33.91           C
ATOM    217  CD1 ILE L  75     -35.321  60.471  76.369  1.00 37.55           C
ATOM    218  H   ILE L  75     -32.536  61.791  78.658  1.00 32.07           H
ATOM    219  HA  ILE L  75     -33.268  59.086  77.692  1.00 32.19           H
ATOM    220  HB  ILE L  75     -31.969  61.270  76.045  1.00 33.88           H
ATOM    221 HG12 ILE L  75     -34.169  61.770  75.151  1.00 35.44           H
ATOM    222 HG13 ILE L  75     -34.075  62.104  76.897  1.00 35.44           H
ATOM    223 HG21 ILE L  75     -31.734  58.968  75.193  1.00 33.91           H
ATOM    224 HG22 ILE L  75     -33.497  58.745  75.302  1.00 33.91           H
ATOM    225 HG23 ILE L  75     -32.819  59.928  74.159  1.00 33.91           H
ATOM    226 HD11 ILE L  75     -35.359  59.678  75.622  1.00 37.55           H
ATOM    227 HD12 ILE L  75     -35.278  60.030  77.365  1.00 37.55           H
ATOM    228 HD13 ILE L  75     -36.213  61.092  76.285  1.00 37.55           H
ATOM    229  N   PHE L  76     -30.945  58.135  77.935  1.00 27.50           N
ATOM    230  CA  PHE L  76     -29.643  57.509  77.739  1.00 25.90           C
ATOM    231  C   PHE L  76     -29.504  57.287  76.238  1.00 26.30           C
ATOM    232  O   PHE L  76     -30.302  56.567  75.649  1.00 27.35           O
ATOM    233  CB  PHE L  76     -29.540  56.192  78.524  1.00 26.13           C
ATOM    234  CG  PHE L  76     -29.517  56.256  80.046  1.00 26.03           C
ATOM    235  CD1 PHE L  76     -29.339  57.467  80.747  1.00 25.92           C
ATOM    236  CD2 PHE L  76     -29.629  55.053  80.772  1.00 27.02           C
ATOM    237  CE1 PHE L  76     -29.283  57.473  82.151  1.00 26.82           C
ATOM    238  CE2 PHE L  76     -29.566  55.059  82.176  1.00 26.31           C
ATOM    239  CZ  PHE L  76     -29.395  56.270  82.863  1.00 27.34           C
ATOM    240  H   PHE L  76     -31.761  57.532  77.953  1.00 27.50           H
ATOM    241  HA  PHE L  76     -28.840  58.173  78.060  1.00 25.90           H
ATOM    242  HB2 PHE L  76     -28.613  55.709  78.216  1.00 26.13           H
ATOM    243  HB3 PHE L  76     -30.368  55.548  78.223  1.00 26.13           H
ATOM    244  HD1 PHE L  76     -29.243  58.402  80.219  1.00 25.92           H
ATOM    245  HD2 PHE L  76     -29.765  54.120  80.249  1.00 27.02           H
ATOM    246  HE1 PHE L  76     -29.141  58.400  82.688  1.00 26.82           H
ATOM    247  HE2 PHE L  76     -29.651  54.138  82.733  1.00 26.31           H
ATOM    248  HZ  PHE L  76     -29.352  56.276  83.940  1.00 27.34           H
HETATM  249  N   CAS L  77     -28.568  57.968  75.592  1.00 28.35           N
HETATM  250  CA  CAS L  77     -28.359  57.872  74.127  1.00 28.32           C
HETATM  251  CB  CAS L  77     -28.583  59.267  73.555  1.00 31.28           C
HETATM  252  C   CAS L  77     -26.951  57.392  73.873  1.00 27.14           C
HETATM  253  O   CAS L  77     -25.989  58.098  74.140  1.00 26.75           O
HETATM  254  SG  CAS L  77     -28.196  59.359  71.831  1.00 35.73           S
HETATM  255 AS   CAS L  77     -29.681  57.960  71.012  1.00 44.64          As
HETATM  256  CE1 CAS L  77     -31.358  58.888  70.597  1.00 44.15           C
HETATM  257  CE2 CAS L  77     -29.051  57.362  69.227  1.00 48.47           C
HETATM  258  H   CAS L  77     -27.989  58.605  76.120  1.00 28.35           H
HETATM  259  HA  CAS L  77     -29.045  57.169  73.655  1.00 28.32           H
HETATM  260  HB2 CAS L  77     -27.950  59.972  74.094  1.00 31.28           H
HETATM  261  HB3 CAS L  77     -29.629  59.538  73.694  1.00 31.28           H
HETATM  262 HE11 CAS L  77     -31.802  59.266  71.518  1.00 44.15           H
HETATM  263 HE12 CAS L  77     -32.049  58.193  70.119  1.00 44.15           H
HETATM  264 HE13 CAS L  77     -31.155  59.720  69.923  1.00 44.15           H
HETATM  265 HE21 CAS L  77     -28.109  56.825  69.335  1.00 48.47           H
HETATM  266 HE22 CAS L  77     -28.902  58.230  68.585  1.00 48.47           H
HETATM  267 HE23 CAS L  77     -29.796  56.703  68.781  1.00 48.47           H
ATOM    268  N   ASN L  78     -26.816  56.162  73.397  1.00 27.61           N
ATOM    269  CA  ASN L  78     -25.508  55.543  73.222  1.00 25.25           C
ATOM    270  C   ASN L  78     -25.001  55.914  71.822  1.00 27.15           C
ATOM    271  O   ASN L  78     -25.349  55.267  70.845  1.00 25.47           O
ATOM    272  CB  ASN L  78     -25.627  54.020  73.389  1.00 23.41           C
ATOM    273  CG  ASN L  78     -24.303  53.278  73.209  1.00 24.18           C
ATOM    274  OD1 ASN L  78     -23.236  53.881  73.071  1.00 25.82           O
ATOM    275  ND2 ASN L  78     -24.369  51.939  73.241  1.00 24.41           N
ATOM    276  H   ASN L  78     -27.643  55.639  73.148  1.00 27.61           H
ATOM    277  HA  ASN L  78     -24.801  55.899  73.972  1.00 25.25           H
ATOM    278  HB2 ASN L  78     -26.334  53.647  72.649  1.00 23.41           H
ATOM    279  HB3 ASN L  78     -26.015  53.793  74.381  1.00 23.41           H
ATOM    280 HD21 ASN L  78     -25.261  51.480  73.356  1.00 24.41           H
ATOM    281 HD22 ASN L  78     -23.526  51.390  73.151  1.00 24.41           H
ATOM    282  N   ARG L  79     -24.205  56.974  71.744  1.00 28.49           N
ATOM    283  CA  ARG L  79     -23.559  57.373  70.499  1.00 29.57           C
ATOM    284  C   ARG L  79     -22.138  56.813  70.487  1.00 30.72           C
ATOM    285  O   ARG L  79     -21.180  57.539  70.255  1.00 30.63           O
ATOM    286  CB  ARG L  79     -23.517  58.888  70.389  1.00 33.80           C
ATOM    287  CG  ARG L  79     -24.873  59.561  70.327  1.00 40.22           C
ATOM    288  CD  ARG L  79     -24.724  61.003  69.866  1.00 47.24           C
ATOM    289  NE  ARG L  79     -25.807  61.848  70.359  1.00 53.59           N
ATOM    290  CZ  ARG L  79     -26.982  62.022  69.750  1.00 56.48           C
ATOM    291  NH1 ARG L  79     -27.255  61.414  68.600  1.00 58.55           N
ATOM    292  NH2 ARG L  79     -27.896  62.811  70.303  1.00 56.24           N
ATOM    293  H   ARG L  79     -24.041  57.523  72.576  1.00 28.49           H
ATOM    294  HA  ARG L  79     -24.123  56.982  69.652  1.00 29.57           H
ATOM    295  HB2 ARG L  79     -22.969  59.147  69.483  1.00 33.80           H
ATOM    296  HB3 ARG L  79     -22.986  59.276  71.258  1.00 33.80           H
ATOM    297  HG2 ARG L  79     -25.328  59.545  71.317  1.00 40.22           H
ATOM    298  HG3 ARG L  79     -25.510  59.023  69.625  1.00 40.22           H
ATOM    299  HD2 ARG L  79     -24.727  61.026  68.776  1.00 47.24           H
ATOM    300  HD3 ARG L  79     -23.776  61.395  70.235  1.00 47.24           H
ATOM    301  HE  ARG L  79     -25.656  62.339  71.228  1.00 53.59           H
ATOM    302 HH11 ARG L  79     -26.567  60.812  68.171  1.00 58.55           H
ATOM    303 HH12 ARG L  79     -28.151  61.554  68.155  1.00 58.55           H
ATOM    304 HH21 ARG L  79     -28.789  62.944  69.850  1.00 56.24           H
ATOM    305 HH22 ARG L  79     -27.698  63.278  71.177  1.00 56.24           H
ATOM    306  N   SER L  80     -22.011  55.521  70.782  1.00 28.26           N
ATOM    307  CA  SER L  80     -20.739  54.856  70.743  1.00 26.54           C
ATOM    308  C   SER L  80     -20.921  53.525  70.054  1.00 25.46           C
ATOM    309  O   SER L  80     -22.043  53.075  69.871  1.00 25.98           O
ATOM    310  CB  SER L  80     -20.203  54.636  72.174  1.00 25.58           C
ATOM    311  OG  SER L  80     -20.639  53.391  72.692  1.00 23.52           O
ATOM    312  H   SER L  80     -22.833  54.994  71.041  1.00 28.26           H
ATOM    313  HA  SER L  80     -20.019  55.468  70.200  1.00 26.54           H
ATOM    314  HB2 SER L  80     -20.566  55.437  72.818  1.00 25.58           H
ATOM    315  HB3 SER L  80     -19.113  54.652  72.153  1.00 25.58           H
ATOM    316  HG  SER L  80     -21.599  53.400  72.701  1.00 23.52           H
ATOM    317  N   PRO L  81     -19.813  52.866  69.697  1.00 25.93           N
ATOM    318  CA  PRO L  81     -19.910  51.544  69.111  1.00 27.01           C
ATOM    319  C   PRO L  81     -19.869  50.408  70.144  1.00 26.19           C
ATOM    320  O   PRO L  81     -19.850  49.244  69.768  1.00 26.94           O
ATOM    321  CB  PRO L  81     -18.693  51.504  68.189  1.00 29.40           C
ATOM    322  CG  PRO L  81     -17.671  52.313  68.925  1.00 28.56           C
ATOM    323  CD  PRO L  81     -18.431  53.376  69.672  1.00 26.94           C
ATOM    324  HA  PRO L  81     -20.863  51.387  68.605  1.00 27.01           H
ATOM    325  HB2 PRO L  81     -18.922  51.952  67.222  1.00 29.40           H
ATOM    326  HB3 PRO L  81     -18.348  50.480  68.043  1.00 29.40           H
ATOM    327  HG2 PRO L  81     -16.974  52.770  68.222  1.00 28.56           H
ATOM    328  HG3 PRO L  81     -17.121  51.682  69.623  1.00 28.56           H
ATOM    329  HD2 PRO L  81     -18.042  53.494  70.683  1.00 26.94           H
ATOM    330  HD3 PRO L  81     -18.379  54.331  69.149  1.00 26.94           H
ATOM    331  N   ARG L  82     -19.888  50.731  71.438  1.00 26.41           N
ATOM    332  CA  ARG L  82     -19.848  49.711  72.491  1.00 26.84           C
ATOM    333  C   ARG L  82     -21.238  49.395  73.016  1.00 26.38           C
ATOM    334  O   ARG L  82     -22.114  50.242  72.969  1.00 26.49           O
ATOM    335  CB  ARG L  82     -19.006  50.196  73.679  1.00 26.36           C
ATOM    336  CG  ARG L  82     -17.634  50.742  73.326  1.00 27.74           C
ATOM    337  CD  ARG L  82     -16.785  49.774  72.517  1.00 30.00           C
ATOM    338  NE  ARG L  82     -15.393  50.245  72.411  1.00 30.20           N
ATOM    339  CZ  ARG L  82     -14.442  50.048  73.328  1.00 31.47           C
ATOM    340  NH1 ARG L  82     -14.686  49.373  74.456  1.00 30.41           N
ATOM    341  NH2 ARG L  82     -13.223  50.526  73.111  1.00 31.36           N
ATOM    342  H   ARG L  82     -19.931  51.705  71.700  1.00 26.41           H
ATOM    343  HA  ARG L  82     -19.410  48.818  72.045  1.00 26.84           H
ATOM    344  HB2 ARG L  82     -18.868  49.355  74.359  1.00 26.36           H
ATOM    345  HB3 ARG L  82     -19.562  50.985  74.185  1.00 26.36           H
ATOM    346  HG2 ARG L  82     -17.106  50.973  74.251  1.00 27.74           H
ATOM    347  HG3 ARG L  82     -17.765  51.655  72.745  1.00 27.74           H
ATOM    348  HD2 ARG L  82     -17.206  49.683  71.516  1.00 30.00           H
ATOM    349  HD3 ARG L  82     -16.794  48.800  73.005  1.00 30.00           H
ATOM    350  HE  ARG L  82     -15.138  50.757  71.579  1.00 30.20           H
ATOM    351 HH11 ARG L  82     -15.609  49.004  74.634  1.00 30.41           H
ATOM    352 HH12 ARG L  82     -13.947  49.232  75.130  1.00 30.41           H
ATOM    353 HH21 ARG L  82     -12.494  50.378  73.794  1.00 31.36           H
ATOM    354 HH22 ARG L  82     -13.025  51.038  72.263  1.00 31.36           H
ATOM    355  N   VAL L  83     -21.414  48.185  73.547  1.00 26.81           N
ATOM    356  CA  VAL L  83     -22.573  47.860  74.381  1.00 26.79           C
ATOM    357  C   VAL L  83     -22.324  48.564  75.700  1.00 26.38           C
ATOM    358  O   VAL L  83     -21.298  48.333  76.344  1.00 24.38           O
ATOM    359  CB  VAL L  83     -22.724  46.347  74.622  1.00 29.90           C
ATOM    360  CG1 VAL L  83     -23.908  46.059  75.538  1.00 31.17           C
ATOM    361  CG2 VAL L  83     -22.903  45.600  73.299  1.00 33.31           C
ATOM    362  H   VAL L  83     -20.725  47.468  73.368  1.00 26.81           H
ATOM    363  HA  VAL L  83     -23.493  48.178  73.891  1.00 26.79           H
ATOM    364  HB  VAL L  83     -21.811  45.997  75.104  1.00 29.90           H
ATOM    365 HG11 VAL L  83     -23.769  46.579  76.486  1.00 31.17           H
ATOM    366 HG12 VAL L  83     -24.826  46.406  75.065  1.00 31.17           H
ATOM    367 HG13 VAL L  83     -23.975  44.986  75.719  1.00 31.17           H
ATOM    368 HG21 VAL L  83     -23.814  45.943  72.808  1.00 33.31           H
ATOM    369 HG22 VAL L  83     -22.047  45.794  72.653  1.00 33.31           H
ATOM    370 HG23 VAL L  83     -22.976  44.530  73.493  1.00 33.31           H
ATOM    371  N   VAL L  84     -23.226  49.462  76.069  1.00 25.80           N
ATOM    372  CA  VAL L  84     -23.046  50.290  77.249  1.00 25.06           C
ATOM    373  C   VAL L  84     -23.751  49.658  78.441  1.00 24.57           C
ATOM    374  O   VAL L  84     -24.930  49.315  78.371  1.00 25.25           O
ATOM    375  CB  VAL L  84     -23.503  51.739  76.995  1.00 25.86           C
ATOM    376  CG1 VAL L  84     -23.476  52.572  78.281  1.00 26.96           C
ATOM    377  CG2 VAL L  84     -22.586  52.427  75.978  1.00 26.62           C
ATOM    378  H   VAL L  84     -24.061  49.583  75.505  1.00 25.80           H
ATOM    379  HA  VAL L  84     -21.976  50.308  77.455  1.00 25.06           H
ATOM    380  HB  VAL L  84     -24.518  51.737  76.601  1.00 25.86           H
ATOM    381 HG11 VAL L  84     -24.246  52.225  78.969  1.00 26.96           H
ATOM    382 HG12 VAL L  84     -22.497  52.497  78.755  1.00 26.96           H
ATOM    383 HG13 VAL L  84     -23.681  53.612  78.046  1.00 26.96           H
ATOM    384 HG21 VAL L  84     -21.586  52.491  76.408  1.00 26.62           H
ATOM    385 HG22 VAL L  84     -22.548  51.850  75.054  1.00 26.62           H
ATOM    386 HG23 VAL L  84     -22.955  53.430  75.765  1.00 26.62           H
ATOM    387  N   LEU L  85     -23.049  49.598  79.566  1.00 24.22           N
ATOM    388  CA  LEU L  85     -23.608  49.400  80.899  1.00 25.11           C
ATOM    389  C   LEU L  85     -23.814  50.763  81.580  1.00 23.10           C
ATOM    390  O   LEU L  85     -22.825  51.428  81.906  1.00 22.87           O
ATOM    391  CB  LEU L  85     -22.619  48.517  81.670  1.00 25.29           C
ATOM    392  CG  LEU L  85     -22.941  48.189  83.127  1.00 25.19           C
ATOM    393  CD1 LEU L  85     -24.131  47.242  83.192  1.00 25.68           C
ATOM    394  CD2 LEU L  85     -21.727  47.541  83.779  1.00 27.97           C
ATOM    395  H   LEU L  85     -22.055  49.840  79.505  1.00 24.22           H
ATOM    396  HA  LEU L  85     -24.558  48.871  80.831  1.00 25.11           H
ATOM    397  HB2 LEU L  85     -21.657  49.019  81.667  1.00 25.29           H
ATOM    398  HB3 LEU L  85     -22.554  47.574  81.142  1.00 25.29           H
ATOM    399  HG  LEU L  85     -23.187  49.106  83.663  1.00 25.19           H
ATOM    400 HD11 LEU L  85     -25.012  47.709  82.752  1.00 25.68           H
ATOM    401 HD12 LEU L  85     -23.883  46.329  82.654  1.00 25.68           H
ATOM    402 HD13 LEU L  85     -24.349  47.015  84.229  1.00 25.68           H
ATOM    403 HD21 LEU L  85     -21.476  46.623  83.247  1.00 27.97           H
ATOM    404 HD22 LEU L  85     -20.882  48.228  83.737  1.00 27.97           H
ATOM    405 HD23 LEU L  85     -21.954  47.308  84.819  1.00 27.97           H
ATOM    406  N   PRO L  86     -25.065  51.181  81.844  1.00 21.57           N
ATOM    407  CA  PRO L  86     -25.353  52.246  82.796  1.00 21.89           C
ATOM    408  C   PRO L  86     -25.087  51.753  84.221  1.00 22.45           C
ATOM    409  O   PRO L  86     -25.539  50.669  84.605  1.00 22.71           O
ATOM    410  CB  PRO L  86     -26.829  52.617  82.588  1.00 22.00           C
ATOM    411  CG  PRO L  86     -27.192  51.978  81.248  1.00 23.74           C
ATOM    412  CD  PRO L  86     -26.300  50.741  81.220  1.00 23.79           C
ATOM    413  HA  PRO L  86     -24.725  53.111  82.579  1.00 21.89           H
ATOM    414  HB2 PRO L  86     -26.972  53.696  82.575  1.00 22.00           H
ATOM    415  HB3 PRO L  86     -27.446  52.174  83.367  1.00 22.00           H
ATOM    416  HG2 PRO L  86     -26.915  52.649  80.435  1.00 23.74           H
ATOM    417  HG3 PRO L  86     -28.247  51.715  81.195  1.00 23.74           H
ATOM    418  HD2 PRO L  86     -26.748  49.939  81.811  1.00 23.79           H
ATOM    419  HD3 PRO L  86     -26.152  50.419  80.192  1.00 23.79           H
ATOM    420  N   VAL L  87     -24.412  52.570  85.026  1.00 22.88           N
ATOM    421  CA  VAL L  87     -24.125  52.295  86.439  1.00 23.63           C
ATOM    422  C   VAL L  87     -24.655  53.466  87.263  1.00 23.57           C
ATOM    423  O   VAL L  87     -24.119  54.570  87.192  1.00 23.11           O
ATOM    424  CB  VAL L  87     -22.613  52.091  86.672  1.00 25.31           C
ATOM    425  CG1 VAL L  87     -22.309  51.880  88.144  1.00 27.18           C
ATOM    426  CG2 VAL L  87     -22.120  50.888  85.882  1.00 27.54           C
ATOM    427  H   VAL L  87     -24.026  53.427  84.634  1.00 22.88           H
ATOM    428  HA  VAL L  87     -24.639  51.388  86.754  1.00 23.63           H
ATOM    429  HB  VAL L  87     -22.099  52.991  86.334  1.00 25.31           H
ATOM    430 HG11 VAL L  87     -22.658  52.741  88.714  1.00 27.18           H
ATOM    431 HG12 VAL L  87     -22.817  50.982  88.495  1.00 27.18           H
ATOM    432 HG13 VAL L  87     -21.234  51.765  88.280  1.00 27.18           H
ATOM    433 HG21 VAL L  87     -22.637  49.992  86.224  1.00 27.54           H
ATOM    434 HG22 VAL L  87     -22.322  51.042  84.822  1.00 27.54           H
ATOM    435 HG23 VAL L  87     -21.047  50.769  86.033  1.00 27.54           H
ATOM    436  N   TRP L  88     -25.684  53.219  88.068  1.00 24.14           N
ATOM    437  CA  TRP L  88     -26.165  54.164  89.080  1.00 24.26           C
ATOM    438  C   TRP L  88     -25.273  54.078  90.322  1.00 25.95           C
ATOM    439  O   TRP L  88     -24.864  52.981  90.687  1.00 26.70           O
ATOM    440  CB  TRP L  88     -27.615  53.809  89.431  1.00 23.76           C
ATOM    441  CG  TRP L  88     -28.271  54.661  90.473  1.00 25.22           C
ATOM    442  CD1 TRP L  88     -28.393  56.005  90.411  1.00 26.28           C
ATOM    443  CD2 TRP L  88     -28.902  54.261  91.734  1.00 25.09           C
ATOM    444  NE1 TRP L  88     -29.044  56.453  91.540  1.00 26.37           N
ATOM    445  CE2 TRP L  88     -29.380  55.432  92.390  1.00 25.97           C
ATOM    446  CE3 TRP L  88     -29.127  53.037  92.398  1.00 24.54           C
ATOM    447  CZ2 TRP L  88     -30.040  55.403  93.628  1.00 26.42           C
ATOM    448  CZ3 TRP L  88     -29.798  52.990  93.637  1.00 25.36           C
ATOM    449  CH2 TRP L  88     -30.255  54.167  94.255  1.00 25.97           C
ATOM    450  H   TRP L  88     -26.022  52.265  88.127  1.00 24.14           H
ATOM    451  HA  TRP L  88     -26.131  55.181  88.687  1.00 24.26           H
ATOM    452  HB2 TRP L  88     -27.636  52.776  89.777  1.00 23.76           H
ATOM    453  HB3 TRP L  88     -28.219  53.865  88.528  1.00 23.76           H
ATOM    454  HD1 TRP L  88     -28.026  56.629  89.602  1.00 26.28           H
ATOM    455  HE1 TRP L  88     -29.219  57.432  91.741  1.00 26.37           H
ATOM    456  HE3 TRP L  88     -28.781  52.123  91.945  1.00 24.54           H
ATOM    457  HZ2 TRP L  88     -30.376  56.321  94.083  1.00 26.42           H
ATOM    458  HZ3 TRP L  88     -29.963  52.037  94.118  1.00 25.36           H
ATOM    459  HH2 TRP L  88     -30.767  54.117  95.207  1.00 25.97           H
ATOM    460  N   LEU L  89     -25.006  55.178  91.026  1.00 26.43           N
ATOM    461  CA  LEU L  89     -24.398  55.121  92.363  1.00 29.14           C
ATOM    462  C   LEU L  89     -25.491  55.196  93.410  1.00 28.10           C
ATOM    463  O   LEU L  89     -26.134  56.235  93.540  1.00 28.19           O
ATOM    464  CB  LEU L  89     -23.349  56.230  92.547  1.00 30.17           C
ATOM    465  CG  LEU L  89     -22.195  56.181  91.544  1.00 30.70           C
ATOM    466  CD1 LEU L  89     -21.136  57.160  92.002  1.00 32.20           C
ATOM    467  CD2 LEU L  89     -21.596  54.788  91.408  1.00 30.25           C
ATOM    468  H   LEU L  89     -25.351  56.069  90.679  1.00 26.43           H
ATOM    469  HA  LEU L  89     -23.904  54.161  92.519  1.00 29.14           H
ATOM    470  HB2 LEU L  89     -22.935  56.152  93.552  1.00 30.17           H
ATOM    471  HB3 LEU L  89     -23.840  57.200  92.465  1.00 30.17           H
ATOM    472  HG  LEU L  89     -22.579  56.448  90.560  1.00 30.70           H
ATOM    473 HD11 LEU L  89     -21.565  58.161  92.056  1.00 32.20           H
ATOM    474 HD12 LEU L  89     -20.772  56.867  92.987  1.00 32.20           H
ATOM    475 HD13 LEU L  89     -20.308  57.157  91.293  1.00 32.20           H
ATOM    476 HD21 LEU L  89     -21.195  54.470  92.370  1.00 30.25           H
ATOM    477 HD22 LEU L  89     -22.369  54.090  91.088  1.00 30.25           H
ATOM    478 HD23 LEU L  89     -20.795  54.807  90.669  1.00 30.25           H
ATOM    479  N   ASN L  90     -25.714  54.124  94.163  1.00 28.72           N
ATOM    480  CA  ASN L  90     -26.777  54.119  95.162  1.00 29.84           C
ATOM    481  C   ASN L  90     -26.480  55.073  96.338  1.00 30.77           C
ATOM    482  O   ASN L  90     -25.406  55.672  96.430  1.00 29.51           O
ATOM    483  CB  ASN L  90     -27.070  52.669  95.579  1.00 30.81           C
ATOM    484  CG  ASN L  90     -26.089  52.094  96.581  1.00 32.07           C
ATOM    485  OD1 ASN L  90     -25.256  52.795  97.148  1.00 32.03           O
ATOM    486  ND2 ASN L  90     -26.279  50.823  96.868  1.00 31.77           N
ATOM    487  H   ASN L  90     -25.120  53.303  94.066  1.00 28.72           H
ATOM    488  HA  ASN L  90     -27.672  54.502  94.676  1.00 29.84           H
ATOM    489  HB2 ASN L  90     -27.080  52.032  94.694  1.00 30.81           H
ATOM    490  HB3 ASN L  90     -28.060  52.623  96.029  1.00 30.81           H
ATOM    491 HD21 ASN L  90     -26.950  50.288  96.352  1.00 31.77           H
ATOM    492 HD22 ASN L  90     -25.635  50.354  97.494  1.00 31.77           H
ATOM    493  N   PHE L  91     -27.414  55.171  97.283  1.00 33.29           N
ATOM    494  CA  PHE L  91     -27.294  56.076  98.429  1.00 34.72           C
ATOM    495  C   PHE L  91     -26.080  55.820  99.344  1.00 38.09           C
ATOM    496  O   PHE L  91     -25.732  56.737 100.082  1.00 41.59           O
ATOM    497  CB  PHE L  91     -28.604  56.048  99.230  1.00 35.81           C
ATOM    498  CG  PHE L  91     -29.860  56.232  98.395  1.00 35.56           C
ATOM    499  CD1 PHE L  91     -29.946  57.277  97.454  1.00 34.99           C
ATOM    500  CD2 PHE L  91     -30.934  55.333  98.534  1.00 35.97           C
ATOM    501  CE1 PHE L  91     -31.089  57.415  96.650  1.00 33.78           C
ATOM    502  CE2 PHE L  91     -32.082  55.475  97.735  1.00 36.62           C
ATOM    503  CZ  PHE L  91     -32.157  56.513  96.790  1.00 34.76           C
ATOM    504  H   PHE L  91     -28.260  54.630  97.192  1.00 33.29           H
ATOM    505  HA  PHE L  91     -27.158  57.083  98.037  1.00 34.72           H
ATOM    506  HB2 PHE L  91     -28.573  56.837  99.982  1.00 35.81           H
ATOM    507  HB3 PHE L  91     -28.661  55.094  99.759  1.00 35.81           H
ATOM    508  HD1 PHE L  91     -29.131  57.973  97.340  1.00 34.99           H
ATOM    509  HD2 PHE L  91     -30.875  54.524  99.252  1.00 35.97           H
ATOM    510  HE1 PHE L  91     -31.140  58.213  95.923  1.00 33.78           H
ATOM    511  HE2 PHE L  91     -32.901  54.778  97.838  1.00 36.62           H
ATOM    512  HZ  PHE L  91     -33.034  56.612  96.170  1.00 34.76           H
ATOM    513  N   ASP L  92     -25.450  54.644  99.290  1.00 38.93           N
ATOM    514  CA  ASP L  92     -24.196  54.361  99.995  1.00 40.59           C
ATOM    515  C   ASP L  92     -22.962  54.541  99.104  1.00 39.54           C
ATOM    516  O   ASP L  92     -21.849  54.316  99.549  1.00 40.81           O
ATOM    517  CB  ASP L  92     -24.189  52.909 100.490  1.00 44.21           C
ATOM    518  CG  ASP L  92     -25.368  52.570 101.390  1.00 46.61           C
ATOM    519  OD1 ASP L  92     -25.830  53.438 102.158  1.00 47.68           O
ATOM    520  OD2 ASP L  92     -25.820  51.411 101.338  1.00 48.29           O
ATOM    521  H   ASP L  92     -25.860  53.908  98.732  1.00 38.93           H
ATOM    522  HA  ASP L  92     -24.145  55.071 100.820  1.00 40.59           H
ATOM    523  HB2 ASP L  92     -23.268  52.739 101.048  1.00 44.21           H
ATOM    524  HB3 ASP L  92     -24.215  52.249  99.623  1.00 44.21           H
ATOM    525  N   GLY L  93     -23.150  54.921  97.844  1.00 37.49           N
ATOM    526  CA  GLY L  93     -22.034  55.046  96.908  1.00 37.14           C
ATOM    527  C   GLY L  93     -21.619  53.747  96.235  1.00 35.16           C
ATOM    528  O   GLY L  93     -20.601  53.706  95.555  1.00 36.50           O
ATOM    529  H   GLY L  93     -24.086  55.128  97.526  1.00 37.49           H
ATOM    530  HA2 GLY L  93     -21.175  55.435  97.455  1.00 37.14           H
ATOM    531  HA3 GLY L  93     -22.321  55.754  96.131  1.00 37.14           H
ATOM    532  N   GLU L  94     -22.421  52.695  96.398  1.00 33.37           N
ATOM    533  CA  GLU L  94     -22.177  51.421  95.739  1.00 31.97           C
ATOM    534  C   GLU L  94     -22.685  51.427  94.287  1.00 30.35           C
ATOM    535  O   GLU L  94     -23.846  51.763  94.028  1.00 28.56           O
ATOM    536  CB  GLU L  94     -22.866  50.309  96.518  1.00 34.79           C
ATOM    537  CG  GLU L  94     -22.337  48.929  96.216  1.00 36.05           C
ATOM    538  CD  GLU L  94     -20.921  48.705  96.711  1.00 37.71           C
ATOM    539  OE1 GLU L  94     -20.123  48.157  95.932  1.00 35.36           O
ATOM    540  OE2 GLU L  94     -20.615  49.040  97.886  1.00 39.53           O
ATOM    541  H   GLU L  94     -23.227  52.785  97.000  1.00 33.37           H
ATOM    542  HA  GLU L  94     -21.100  51.252  95.716  1.00 31.97           H
ATOM    543  HB2 GLU L  94     -23.929  50.329  96.276  1.00 34.79           H
ATOM    544  HB3 GLU L  94     -22.732  50.502  97.582  1.00 34.79           H
ATOM    545  HG2 GLU L  94     -22.353  48.782  95.136  1.00 36.05           H
ATOM    546  HG3 GLU L  94     -22.989  48.197  96.692  1.00 36.05           H
ATOM    547  N   PRO L  95     -21.818  51.054  93.333  1.00 30.11           N
ATOM    548  CA  PRO L  95     -22.247  51.051  91.937  1.00 29.93           C
ATOM    549  C   PRO L  95     -23.247  49.946  91.669  1.00 30.58           C
ATOM    550  O   PRO L  95     -23.043  48.808  92.090  1.00 32.44           O
ATOM    551  CB  PRO L  95     -20.957  50.820  91.155  1.00 30.76           C
ATOM    552  CG  PRO L  95     -19.988  50.225  92.121  1.00 31.69           C
ATOM    553  CD  PRO L  95     -20.440  50.555  93.507  1.00 31.44           C
ATOM    554  HA  PRO L  95     -22.751  51.976  91.657  1.00 29.93           H
ATOM    555  HB2 PRO L  95     -20.574  51.765  90.769  1.00 30.76           H
ATOM    556  HB3 PRO L  95     -21.135  50.134  90.327  1.00 30.76           H
ATOM    557  HG2 PRO L  95     -18.995  50.640  91.949  1.00 31.69           H
ATOM    558  HG3 PRO L  95     -19.957  49.143  91.992  1.00 31.69           H
ATOM    559  HD2 PRO L  95     -20.428  49.667  94.139  1.00 31.44           H
ATOM    560  HD3 PRO L  95     -19.804  51.323  93.948  1.00 31.44           H
ATOM    561  N   GLN L  96     -24.331  50.300  90.996  1.00 29.20           N
ATOM    562  CA  GLN L  96     -25.411  49.384  90.717  1.00 31.74           C
ATOM    563  C   GLN L  96     -25.648  49.342  89.210  1.00 29.08           C
ATOM    564  O   GLN L  96     -26.006  50.359  88.607  1.00 27.03           O
ATOM    565  CB  GLN L  96     -26.635  49.859  91.515  1.00 37.68           C
ATOM    566  CG  GLN L  96     -27.833  48.904  91.421  1.00 46.09           C
ATOM    567  CD  GLN L  96     -28.916  49.276  92.431  1.00 57.53           C
ATOM    568  OE1 GLN L  96     -28.693  49.328  93.634  1.00 63.08           O
ATOM    569  NE2 GLN L  96     -30.124  49.579  92.005  1.00 57.13           N
ATOM    570  H   GLN L  96     -24.460  51.278  90.764  1.00 29.20           H
ATOM    571  HA  GLN L  96     -25.167  48.380  91.064  1.00 31.74           H
ATOM    572  HB2 GLN L  96     -26.936  50.849  91.168  1.00 37.68           H
ATOM    573  HB3 GLN L  96     -26.341  49.944  92.563  1.00 37.68           H
ATOM    574  HG2 GLN L  96     -27.507  47.886  91.635  1.00 46.09           H
ATOM    575  HG3 GLN L  96     -28.241  48.930  90.410  1.00 46.09           H
ATOM    576 HE21 GLN L  96     -30.357  49.564  91.026  1.00 57.13           H
ATOM    577 HE22 GLN L  96     -30.810  49.835  92.704  1.00 57.13           H
ATOM    578  N   PRO L  97     -25.406  48.180  88.586  1.00 28.30           N
ATOM    579  CA  PRO L  97     -25.600  48.033  87.150  1.00 26.36           C
ATOM    580  C   PRO L  97     -27.088  48.012  86.783  1.00 25.15           C
ATOM    581  O   PRO L  97     -27.874  47.263  87.359  1.00 23.84           O
ATOM    582  CB  PRO L  97     -24.942  46.695  86.825  1.00 28.40           C
ATOM    583  CG  PRO L  97     -24.887  45.952  88.091  1.00 31.57           C
ATOM    584  CD  PRO L  97     -25.049  46.909  89.237  1.00 30.50           C
ATOM    585  HA  PRO L  97     -25.169  48.870  86.601  1.00 26.36           H
ATOM    586  HB2 PRO L  97     -23.937  46.852  86.434  1.00 28.40           H
ATOM    587  HB3 PRO L  97     -25.536  46.150  86.091  1.00 28.40           H
ATOM    588  HG2 PRO L  97     -23.926  45.445  88.174  1.00 31.57           H
ATOM    589  HG3 PRO L  97     -25.690  45.215  88.116  1.00 31.57           H
ATOM    590  HD2 PRO L  97     -25.843  46.580  89.908  1.00 30.50           H
ATOM    591  HD3 PRO L  97     -24.118  47.007  89.796  1.00 30.50           H
ATOM    592  N   TYR L  98     -27.438  48.757  85.736  1.00 25.47           N
ATOM    593  CA  TYR L  98     -28.770  48.795  85.125  1.00 26.17           C
ATOM    594  C   TYR L  98     -28.776  48.094  83.745  1.00 26.95           C
ATOM    595  O   TYR L  98     -27.717  47.654  83.280  1.00 25.54           O
ATOM    596  CB  TYR L  98     -29.234  50.262  85.096  1.00 26.16           C
ATOM    597  CG  TYR L  98     -30.011  50.670  86.335  1.00 26.87           C
ATOM    598  CD1 TYR L  98     -29.333  50.943  87.540  1.00 27.74           C
ATOM    599  CD2 TYR L  98     -31.417  50.739  86.295  1.00 28.23           C
ATOM    600  CE1 TYR L  98     -30.059  51.269  88.703  1.00 27.91           C
ATOM    601  CE2 TYR L  98     -32.144  51.063  87.456  1.00 27.83           C
ATOM    602  CZ  TYR L  98     -31.467  51.324  88.666  1.00 27.59           C
ATOM    603  OH  TYR L  98     -32.155  51.626  89.798  1.00 27.00           O
ATOM    604  H   TYR L  98     -26.717  49.324  85.296  1.00 25.47           H
ATOM    605  HA  TYR L  98     -29.466  48.242  85.756  1.00 26.17           H
ATOM    606  HB2 TYR L  98     -29.859  50.433  84.225  1.00 26.16           H
ATOM    607  HB3 TYR L  98     -28.370  50.915  84.988  1.00 26.16           H
ATOM    608  HD1 TYR L  98     -28.254  50.893  87.572  1.00 27.74           H
ATOM    609  HD2 TYR L  98     -31.949  50.535  85.377  1.00 28.23           H
ATOM    610  HE1 TYR L  98     -29.548  51.479  89.629  1.00 27.91           H
ATOM    611  HE2 TYR L  98     -33.223  51.094  87.421  1.00 27.83           H
ATOM    612  HH  TYR L  98     -33.112  51.701  89.626  1.00 27.00           H
ATOM    613  N   PRO L  99     -29.947  47.887  83.103  1.00 26.92           N
ATOM    614  CA  PRO L  99     -30.039  47.167  81.832  1.00 26.10           C
ATOM    615  C   PRO L  99     -29.152  47.759  80.729  1.00 24.80           C
ATOM    616  O   PRO L  99     -29.184  48.962  80.461  1.00 23.64           O
ATOM    617  CB  PRO L  99     -31.522  47.188  81.447  1.00 26.86           C
ATOM    618  CG  PRO L  99     -32.219  47.245  82.804  1.00 27.17           C
ATOM    619  CD  PRO L  99     -31.288  48.143  83.616  1.00 26.97           C
ATOM    620  HA  PRO L  99     -29.740  46.132  82.010  1.00 26.10           H
ATOM    621  HB2 PRO L  99     -31.806  46.300  80.882  1.00 26.86           H
ATOM    622  HB3 PRO L  99     -31.756  48.093  80.883  1.00 26.86           H
ATOM    623  HG2 PRO L  99     -32.248  46.248  83.247  1.00 27.17           H
ATOM    624  HG3 PRO L  99     -33.222  47.665  82.728  1.00 27.17           H
ATOM    625  HD2 PRO L  99     -31.554  49.184  83.440  1.00 26.97           H
ATOM    626  HD3 PRO L  99     -31.373  47.905  84.676  1.00 26.97           H
ATOM    627  N   THR L 100     -28.392  46.901  80.049  1.00 24.31           N
ATOM    628  CA  THR L 100     -27.451  47.304  78.988  1.00 25.75           C
ATOM    629  C   THR L 100     -28.128  47.945  77.769  1.00 26.86           C
ATOM    630  O   THR L 100     -29.300  47.689  77.475  1.00 27.71           O
ATOM    631  CB  THR L 100     -26.577  46.127  78.530  1.00 27.91           C
ATOM    632  OG1 THR L 100     -27.346  44.961  78.315  1.00 27.45           O
ATOM    633  CG2 THR L 100     -25.507  45.777  79.556  1.00 27.97           C
ATOM    634  H   THR L 100     -28.406  45.925  80.322  1.00 24.31           H
ATOM    635  HA  THR L 100     -26.790  48.058  79.412  1.00 25.75           H
ATOM    636  HB  THR L 100     -26.074  46.396  77.601  1.00 27.91           H
ATOM    637 HG21 THR L 100     -24.826  46.619  79.669  1.00 27.97           H
ATOM    638 HG22 THR L 100     -25.953  45.557  80.526  1.00 27.97           H
ATOM    639 HG23 THR L 100     -24.953  44.908  79.202  1.00 27.97           H
ATOM    640  HG1 THR L 100     -27.461  44.539  79.182  1.00 27.45           H
ATOM    641  N   LEU L 101     -27.380  48.789  77.053  1.00 27.64           N
ATOM    642  CA  LEU L 101     -27.783  49.502  75.835  1.00 28.62           C
ATOM    643  C   LEU L 101     -26.887  49.088  74.654  1.00 27.26           C
ATOM    644  O   LEU L 101     -25.690  49.388  74.684  1.00 25.17           O
ATOM    645  CB  LEU L 101     -27.656  51.017  76.082  1.00 30.83           C
ATOM    646  CG  LEU L 101     -28.809  51.611  76.902  1.00 35.41           C
ATOM    647  CD1 LEU L 101     -28.404  52.966  77.472  1.00 37.60           C
ATOM    648  CD2 LEU L 101     -30.047  51.838  76.035  1.00 39.84           C
ATOM    649  H   LEU L 101     -26.431  48.954  77.377  1.00 27.64           H
ATOM    650  HA  LEU L 101     -28.819  49.278  75.596  1.00 28.62           H
ATOM    651  HB2 LEU L 101     -27.609  51.538  75.123  1.00 30.83           H
ATOM    652  HB3 LEU L 101     -26.716  51.201  76.601  1.00 30.83           H
ATOM    653  HG  LEU L 101     -29.060  50.947  77.729  1.00 35.41           H
ATOM    654 HD11 LEU L 101     -27.530  52.853  78.112  1.00 37.60           H
ATOM    655 HD12 LEU L 101     -28.167  53.659  76.663  1.00 37.60           H
ATOM    656 HD13 LEU L 101     -29.227  53.364  78.062  1.00 37.60           H
ATOM    657 HD21 LEU L 101     -29.828  52.570  75.255  1.00 39.84           H
ATOM    658 HD22 LEU L 101     -30.347  50.910  75.556  1.00 39.84           H
ATOM    659 HD23 LEU L 101     -30.858  52.210  76.658  1.00 39.84           H
ATOM    660  N   PRO L 102     -27.428  48.500  73.571  1.00 28.50           N
ATOM    661  CA  PRO L 102     -26.650  48.221  72.366  1.00 28.06           C
ATOM    662  C   PRO L 102     -26.170  49.493  71.659  1.00 28.07           C
ATOM    663  O   PRO L 102     -26.764  50.561  71.830  1.00 26.05           O
ATOM    664  CB  PRO L 102     -27.578  47.398  71.455  1.00 30.83           C
ATOM    665  CG  PRO L 102     -28.672  46.887  72.358  1.00 30.39           C
ATOM    666  CD  PRO L 102     -28.773  47.958  73.439  1.00 29.34           C
ATOM    667  HA  PRO L 102     -25.735  47.697  72.640  1.00 28.06           H
ATOM    668  HB2 PRO L 102     -27.034  46.567  71.007  1.00 30.83           H
ATOM    669  HB3 PRO L 102     -27.995  48.026  70.668  1.00 30.83           H
ATOM    670  HG2 PRO L 102     -28.379  45.944  72.819  1.00 30.39           H
ATOM    671  HG3 PRO L 102     -29.596  46.746  71.798  1.00 30.39           H
ATOM    672  HD2 PRO L 102     -29.461  48.741  73.123  1.00 29.34           H
ATOM    673  HD3 PRO L 102     -29.116  47.507  74.370  1.00 29.34           H
ATOM    674  N   PRO L 103     -25.088  49.387  70.871  1.00 29.20           N
ATOM    675  CA  PRO L 103     -24.566  50.531  70.112  1.00 28.29           C
ATOM    676  C   PRO L 103     -25.643  51.300  69.351  1.00 28.89           C
ATOM    677  O   PRO L 103     -26.546  50.702  68.790  1.00 29.85           O
ATOM    678  CB  PRO L 103     -23.614  49.886  69.103  1.00 29.93           C
ATOM    679  CG  PRO L 103     -23.268  48.563  69.678  1.00 31.01           C
ATOM    680  CD  PRO L 103     -24.441  48.118  70.495  1.00 30.73           C
ATOM    681  HA  PRO L 103     -24.108  51.259  70.782  1.00 28.29           H
ATOM    682  HB2 PRO L 103     -22.718  50.495  68.981  1.00 29.93           H
ATOM    683  HB3 PRO L 103     -24.106  49.765  68.138  1.00 29.93           H
ATOM    684  HG2 PRO L 103     -22.384  48.649  70.309  1.00 31.01           H
ATOM    685  HG3 PRO L 103     -23.075  47.847  68.879  1.00 31.01           H
ATOM    686  HD2 PRO L 103     -25.114  47.495  69.906  1.00 30.73           H
ATOM    687  HD3 PRO L 103     -24.116  47.568  71.378  1.00 30.73           H
ATOM    688  N   GLY L 104     -25.553  52.620  69.349  1.00 29.51           N
ATOM    689  CA  GLY L 104     -26.470  53.446  68.576  1.00 31.46           C
ATOM    690  C   GLY L 104     -27.926  53.480  69.032  1.00 33.66           C
ATOM    691  O   GLY L 104     -28.757  54.027  68.321  1.00 37.19           O
ATOM    692  H   GLY L 104     -24.831  53.066  69.897  1.00 29.51           H
ATOM    693  HA2 GLY L 104     -26.456  53.080  67.549  1.00 31.46           H
ATOM    694  HA3 GLY L 104     -26.093  54.469  68.603  1.00 31.46           H
ATOM    695  N   THR L 105     -28.252  52.897  70.193  1.00 31.07           N
ATOM    696  CA  THR L 105     -29.621  52.923  70.708  1.00 31.71           C
ATOM    697  C   THR L 105     -29.790  53.954  71.819  1.00 31.62           C
ATOM    698  O   THR L 105     -28.819  54.380  72.440  1.00 29.78           O
ATOM    699  CB  THR L 105     -30.051  51.548  71.275  1.00 32.63           C
ATOM    700  OG1 THR L 105     -29.303  51.155  72.401  1.00 30.40           O
ATOM    701  CG2 THR L 105     -29.933  50.484  70.187  1.00 33.60           C
ATOM    702  H   THR L 105     -27.534  52.427  70.726  1.00 31.07           H
ATOM    703  HA  THR L 105     -30.248  53.187  69.857  1.00 31.71           H
ATOM    704  HB  THR L 105     -31.090  51.606  71.600  1.00 32.63           H
ATOM    705 HG21 THR L 105     -30.569  50.754  69.344  1.00 33.60           H
ATOM    706 HG22 THR L 105     -28.897  50.418  69.854  1.00 33.60           H
ATOM    707 HG23 THR L 105     -30.249  49.520  70.586  1.00 33.60           H
ATOM    708  HG1 THR L 105     -28.390  50.973  72.110  1.00 30.40           H
ATOM    709  N   GLY L 106     -31.035  54.332  72.074  1.00 32.44           N
ATOM    710  CA  GLY L 106     -31.392  55.193  73.176  1.00 33.64           C
ATOM    711  C   GLY L 106     -32.672  54.725  73.838  1.00 33.40           C
ATOM    712  O   GLY L 106     -33.533  54.128  73.189  1.00 32.87           O
ATOM    713  H   GLY L 106     -31.782  54.008  71.477  1.00 32.44           H
ATOM    714  HA2 GLY L 106     -31.523  56.217  72.830  1.00 33.64           H
ATOM    715  HA3 GLY L 106     -30.593  55.145  73.908  1.00 33.64           H
ATOM    716  N   ARG L 107     -32.788  54.997  75.135  1.00 32.43           N
ATOM    717  CA  ARG L 107     -34.004  54.742  75.907  1.00 33.31           C
ATOM    718  C   ARG L 107     -34.313  55.939  76.792  1.00 31.98           C
ATOM    719  O   ARG L 107     -33.417  56.517  77.412  1.00 29.00           O
ATOM    720  CB  ARG L 107     -33.892  53.445  76.727  1.00 36.18           C
ATOM    721  CG  ARG L 107     -33.740  52.189  75.848  1.00 40.34           C
ATOM    722  CD  ARG L 107     -33.711  50.931  76.724  1.00 42.80           C
ATOM    723  NE  ARG L 107     -33.088  49.777  76.042  1.00 46.47           N
ATOM    724  CZ  ARG L 107     -32.112  49.021  76.526  1.00 45.54           C
ATOM    725  NH1 ARG L 107     -31.655  49.138  77.736  1.00 41.33           N
ATOM    726  NH2 ARG L 107     -31.531  48.110  75.801  1.00 44.54           N
ATOM    727  H   ARG L 107     -32.027  55.505  75.583  1.00 32.43           H
ATOM    728  HA  ARG L 107     -34.839  54.629  75.216  1.00 33.31           H
ATOM    729  HB2 ARG L 107     -34.793  53.338  77.334  1.00 36.18           H
ATOM    730  HB3 ARG L 107     -33.036  53.522  77.401  1.00 36.18           H
ATOM    731  HG2 ARG L 107     -32.810  52.255  75.284  1.00 40.34           H
ATOM    732  HG3 ARG L 107     -34.572  52.121  75.144  1.00 40.34           H
ATOM    733  HD2 ARG L 107     -34.729  50.679  77.027  1.00 42.80           H
ATOM    734  HD3 ARG L 107     -33.143  51.179  77.616  1.00 42.80           H
ATOM    735  HE  ARG L 107     -33.384  49.591  75.099  1.00 46.47           H
ATOM    736 HH11 ARG L 107     -30.839  48.598  78.003  1.00 41.33           H
ATOM    737 HH12 ARG L 107     -32.051  49.809  78.385  1.00 41.33           H
ATOM    738 HH21 ARG L 107     -31.797  47.940  74.851  1.00 44.54           H
ATOM    739 HH22 ARG L 107     -30.741  47.624  76.219  1.00 44.54           H
ATOM    740  N   ARG L 108     -35.600  56.268  76.882  1.00 31.82           N
ATOM    741  CA  ARG L 108     -36.127  57.186  77.888  1.00 32.86           C
ATOM    742  C   ARG L 108     -36.268  56.441  79.208  1.00 31.12           C
ATOM    743  O   ARG L 108     -36.917  55.392  79.255  1.00 33.02           O
ATOM    744  CB  ARG L 108     -37.448  57.781  77.394  1.00 36.70           C
ATOM    745  CG  ARG L 108     -37.933  58.920  78.303  1.00 40.45           C
ATOM    746  CD  ARG L 108     -39.115  59.624  77.675  1.00 44.34           C
ATOM    747  NE  ARG L 108     -40.320  58.870  77.954  1.00 51.39           N
ATOM    748  CZ  ARG L 108     -41.024  58.962  79.078  1.00 53.24           C
ATOM    749  NH1 ARG L 108     -40.672  59.799  80.053  1.00 48.68           N
ATOM    750  NH2 ARG L 108     -42.096  58.206  79.220  1.00 59.13           N
ATOM    751  H   ARG L 108     -36.261  55.733  76.325  1.00 31.82           H
ATOM    752  HA  ARG L 108     -35.403  57.985  78.036  1.00 32.86           H
ATOM    753  HB2 ARG L 108     -38.208  56.999  77.343  1.00 36.70           H
ATOM    754  HB3 ARG L 108     -37.292  58.174  76.387  1.00 36.70           H
ATOM    755  HG2 ARG L 108     -37.126  59.641  78.436  1.00 40.45           H
ATOM    756  HG3 ARG L 108     -38.190  58.531  79.290  1.00 40.45           H
ATOM    757  HD2 ARG L 108     -38.969  59.692  76.597  1.00 44.34           H
ATOM    758  HD3 ARG L 108     -39.207  60.626  78.093  1.00 44.34           H
ATOM    759  HE  ARG L 108     -40.648  58.230  77.245  1.00 51.39           H
ATOM    760 HH11 ARG L 108     -39.852  60.380  79.949  1.00 48.68           H
ATOM    761 HH12 ARG L 108     -41.225  59.853  80.896  1.00 48.68           H
ATOM    762 HH21 ARG L 108     -42.646  58.263  80.065  1.00 59.13           H
ATOM    763 HH22 ARG L 108     -42.367  57.570  78.484  1.00 59.13           H
ATOM    764  N   ILE L 109     -35.661  56.979  80.259  1.00 30.74           N
ATOM    765  CA  ILE L 109     -35.600  56.350  81.578  1.00 30.12           C
ATOM    766  C   ILE L 109     -36.050  57.302  82.684  1.00 31.27           C
ATOM    767  O   ILE L 109     -35.975  58.530  82.561  1.00 29.74           O
ATOM    768  CB  ILE L 109     -34.220  55.700  81.849  1.00 31.04           C
ATOM    769  CG1 ILE L 109     -33.038  56.680  82.017  1.00 30.96           C
ATOM    770  CG2 ILE L 109     -33.870  54.689  80.741  1.00 31.70           C
ATOM    771  CD1 ILE L 109     -32.860  57.200  83.450  1.00 30.94           C
ATOM    772  H   ILE L 109     -35.148  57.846  80.132  1.00 30.74           H
ATOM    773  HA  ILE L 109     -36.324  55.537  81.588  1.00 30.12           H
ATOM    774  HB  ILE L 109     -34.313  55.129  82.771  1.00 31.04           H
ATOM    775 HG12 ILE L 109     -33.144  57.514  81.325  1.00 30.96           H
ATOM    776 HG13 ILE L 109     -32.115  56.164  81.758  1.00 30.96           H
ATOM    777 HG21 ILE L 109     -34.693  53.990  80.597  1.00 31.70           H
ATOM    778 HG22 ILE L 109     -33.662  55.207  79.805  1.00 31.70           H
ATOM    779 HG23 ILE L 109     -32.980  54.126  81.023  1.00 31.70           H
ATOM    780 HD11 ILE L 109     -33.686  57.847  83.736  1.00 30.94           H
ATOM    781 HD12 ILE L 109     -32.794  56.363  84.146  1.00 30.94           H
ATOM    782 HD13 ILE L 109     -31.937  57.777  83.511  1.00 30.94           H
ATOM    783  N   HIS L 110     -36.514  56.700  83.775  1.00 32.25           N
ATOM    784  CA  HIS L 110     -36.910  57.377  84.999  1.00 35.44           C
ATOM    785  C   HIS L 110     -35.766  57.320  86.008  1.00 31.54           C
ATOM    786  O   HIS L 110     -35.386  56.248  86.488  1.00 28.69           O
ATOM    787  CB  HIS L 110     -38.201  56.743  85.527  1.00 38.39           C
ATOM    788  CG  HIS L 110     -39.341  56.958  84.569  1.00 45.96           C
ATOM    789  ND1 HIS L 110     -39.983  58.152  84.355  1.00 49.23           N
ATOM    790  CD2 HIS L 110     -39.826  56.067  83.650  1.00 48.58           C
ATOM    791  CE1 HIS L 110     -40.828  57.995  83.329  1.00 50.47           C
ATOM    792  NE2 HIS L 110     -40.778  56.734  82.867  1.00 51.40           N
ATOM    793  H   HIS L 110     -36.581  55.686  83.766  1.00 32.25           H
ATOM    794  HA  HIS L 110     -37.121  58.427  84.783  1.00 35.44           H
ATOM    795  HB2 HIS L 110     -38.458  57.201  86.484  1.00 38.39           H
ATOM    796  HB3 HIS L 110     -38.052  55.674  85.686  1.00 38.39           H
ATOM    797  HD1 HIS L 110     -39.779  59.032  84.831  1.00 49.23           H
ATOM    798  HD2 HIS L 110     -39.485  55.049  83.515  1.00 48.58           H
ATOM    799  HE1 HIS L 110     -41.457  58.780  82.919  1.00 50.47           H
ATOM    800  N   SER L 111     -35.223  58.488  86.329  1.00 30.96           N
ATOM    801  CA  SER L 111     -34.255  58.694  87.401  1.00 30.00           C
ATOM    802  C   SER L 111     -34.727  59.869  88.262  1.00 30.58           C
ATOM    803  O   SER L 111     -35.894  60.262  88.205  1.00 32.47           O
ATOM    804  CB  SER L 111     -32.861  58.884  86.786  1.00 27.87           C
ATOM    805  OG  SER L 111     -31.840  58.795  87.764  1.00 26.75           O
ATOM    806  H   SER L 111     -35.602  59.332  85.908  1.00 30.96           H
ATOM    807  HA  SER L 111     -34.231  57.816  88.044  1.00 30.00           H
ATOM    808  HB2 SER L 111     -32.808  59.849  86.278  1.00 27.87           H
ATOM    809  HB3 SER L 111     -32.692  58.095  86.053  1.00 27.87           H
ATOM    810  HG  SER L 111     -32.053  58.060  88.380  1.00 26.75           H
ATOM    811  N   TYR L 112     -33.857  60.385  89.123  1.00 30.02           N
ATOM    812  CA  TYR L 112     -34.210  61.385  90.123  1.00 31.39           C
ATOM    813  C   TYR L 112     -33.110  62.443  90.239  1.00 31.14           C
ATOM    814  O   TYR L 112     -31.937  62.174  89.968  1.00 30.66           O
ATOM    815  CB  TYR L 112     -34.489  60.676  91.455  1.00 33.35           C
ATOM    816  CG  TYR L 112     -35.683  59.735  91.438  1.00 35.47           C
ATOM    817  CD1 TYR L 112     -35.546  58.390  91.044  1.00 34.32           C
ATOM    818  CD2 TYR L 112     -36.954  60.229  91.772  1.00 38.59           C
ATOM    819  CE1 TYR L 112     -36.686  57.567  90.950  1.00 35.83           C
ATOM    820  CE2 TYR L 112     -38.092  59.408  91.713  1.00 39.48           C
ATOM    821  CZ  TYR L 112     -37.959  58.071  91.287  1.00 37.87           C
ATOM    822  OH  TYR L 112     -39.054  57.269  91.212  1.00 39.07           O
ATOM    823  H   TYR L 112     -32.897  60.066  89.094  1.00 30.02           H
ATOM    824  HA  TYR L 112     -35.119  61.893  89.810  1.00 31.39           H
ATOM    825  HB2 TYR L 112     -34.639  61.425  92.235  1.00 33.35           H
ATOM    826  HB3 TYR L 112     -33.609  60.101  91.710  1.00 33.35           H
ATOM    827  HD1 TYR L 112     -34.574  58.001  90.775  1.00 34.32           H
ATOM    828  HD2 TYR L 112     -37.054  61.258  92.052  1.00 38.59           H
ATOM    829  HE1 TYR L 112     -36.599  56.553  90.601  1.00 35.83           H
ATOM    830  HE2 TYR L 112     -39.060  59.810  91.973  1.00 39.48           H
ATOM    831  HH  TYR L 112     -39.855  57.752  91.429  1.00 39.07           H
ATOM    832  N   ARG L 113     -33.475  63.669  90.622  1.00 31.98           N
ATOM    833  CA  ARG L 113     -32.510  64.769  90.761  1.00 32.73           C
ATOM    834  C   ARG L 113     -31.469  64.437  91.816  1.00 32.16           C
ATOM    835  O   ARG L 113     -31.806  63.901  92.875  1.00 32.17           O
ATOM    836  CB  ARG L 113     -33.191  66.079  91.136  1.00 36.45           C
ATOM    837  CG  ARG L 113     -34.102  66.618  90.046  1.00 38.03           C
ATOM    838  CD  ARG L 113     -34.931  67.782  90.539  1.00 39.01           C
ATOM    839  NE  ARG L 113     -34.091  68.934  90.795  1.00 39.66           N
ATOM    840  CZ  ARG L 113     -34.451  69.984  91.516  1.00 42.50           C
ATOM    841  NH1 ARG L 113     -35.654  70.051  92.065  1.00 44.19           N
ATOM    842  NH2 ARG L 113     -33.599  70.985  91.684  1.00 45.46           N
ATOM    843  H   ARG L 113     -34.453  63.819  90.861  1.00 31.98           H
ATOM    844  HA  ARG L 113     -31.998  64.884  89.811  1.00 32.73           H
ATOM    845  HB2 ARG L 113     -32.436  66.832  91.364  1.00 36.45           H
ATOM    846  HB3 ARG L 113     -33.790  65.884  92.026  1.00 36.45           H
ATOM    847  HG2 ARG L 113     -34.770  65.822  89.718  1.00 38.03           H
ATOM    848  HG3 ARG L 113     -33.491  66.949  89.206  1.00 38.03           H
ATOM    849  HD2 ARG L 113     -35.438  67.496  91.461  1.00 39.01           H
ATOM    850  HD3 ARG L 113     -35.672  68.040  89.782  1.00 39.01           H
ATOM    851  HE  ARG L 113     -33.164  68.936  90.394  1.00 39.66           H
ATOM    852 HH11 ARG L 113     -35.917  70.861  92.608  1.00 44.19           H
ATOM    853 HH12 ARG L 113     -36.309  69.292  91.941  1.00 44.19           H
ATOM    854 HH21 ARG L 113     -32.680  70.941  91.268  1.00 45.46           H
ATOM    855 HH22 ARG L 113     -33.869  71.792  92.228  1.00 45.46           H
ATOM    856  N   GLY L 114     -30.222  64.824  91.556  1.00 32.41           N
ATOM    857  CA  GLY L 114     -29.124  64.518  92.469  1.00 31.98           C
ATOM    858  C   GLY L 114     -28.684  63.053  92.516  1.00 30.65           C
ATOM    859  O   GLY L 114     -27.914  62.680  93.403  1.00 31.25           O
ATOM    860  H   GLY L 114     -30.021  65.343  90.705  1.00 32.41           H
ATOM    861  HA2 GLY L 114     -29.460  64.723  93.473  1.00 31.98           H
ATOM    862  HA3 GLY L 114     -28.282  65.158  92.213  1.00 31.98           H
ATOM    863  N   HIS L 115     -29.214  62.200  91.636  1.00 27.87           N
ATOM    864  CA  HIS L 115     -28.697  60.845  91.469  1.00 27.77           C
ATOM    865  C   HIS L 115     -27.459  60.874  90.579  1.00 27.46           C
ATOM    866  O   HIS L 115     -27.337  61.728  89.711  1.00 28.86           O
ATOM    867  CB  HIS L 115     -29.778  59.892  90.943  1.00 27.49           C
ATOM    868  CG  HIS L 115     -30.796  59.475  91.982  1.00 29.17           C
ATOM    869  ND1 HIS L 115     -31.408  58.220  92.029  1.00 29.50           N
ATOM    870  CD2 HIS L 115     -31.255  60.217  93.033  1.00 31.13           C
ATOM    871  CE1 HIS L 115     -32.219  58.239  93.098  1.00 32.18           C
ATOM    872  NE2 HIS L 115     -32.143  59.424  93.722  1.00 32.57           N
ATOM    873  H   HIS L 115     -29.881  62.535  90.953  1.00 27.87           H
ATOM    874  HA  HIS L 115     -28.380  60.483  92.441  1.00 27.77           H
ATOM    875  HB2 HIS L 115     -29.288  58.990  90.580  1.00 27.49           H
ATOM    876  HB3 HIS L 115     -30.282  60.335  90.087  1.00 27.49           H
ATOM    877  HD2 HIS L 115     -30.984  61.235  93.278  1.00 31.13           H
ATOM    878  HE2 HIS L 115     -32.708  59.703  94.522  1.00 32.57           H
ATOM    879  HE1 HIS L 115     -32.859  57.423  93.401  1.00 32.18           H
ATOM    880  N   LEU L 116     -26.522  59.959  90.791  1.00 27.10           N
ATOM    881  CA  LEU L 116     -25.268  59.906  90.039  1.00 28.45           C
ATOM    882  C   LEU L 116     -25.246  58.686  89.124  1.00 26.05           C
ATOM    883  O   LEU L 116     -25.581  57.579  89.551  1.00 25.91           O
ATOM    884  CB  LEU L 116     -24.085  59.895  91.016  1.00 31.50           C
ATOM    885  CG  LEU L 116     -23.362  61.218  91.271  1.00 36.25           C
ATOM    886  CD1 LEU L 116     -24.333  62.291  91.731  1.00 39.15           C
ATOM    887  CD2 LEU L 116     -22.281  61.003  92.327  1.00 35.96           C
ATOM    888  H   LEU L 116     -26.676  59.273  91.522  1.00 27.10           H
ATOM    889  HA  LEU L 116     -25.174  60.784  89.397  1.00 28.45           H
ATOM    890  HB2 LEU L 116     -23.346  59.189  90.637  1.00 31.50           H
ATOM    891  HB3 LEU L 116     -24.424  59.493  91.973  1.00 31.50           H
ATOM    892  HG  LEU L 116     -22.907  61.555  90.339  1.00 36.25           H
ATOM    893 HD11 LEU L 116     -25.099  62.439  90.969  1.00 39.15           H
ATOM    894 HD12 LEU L 116     -24.804  61.979  92.664  1.00 39.15           H
ATOM    895 HD13 LEU L 116     -23.794  63.225  91.890  1.00 39.15           H
ATOM    896 HD21 LEU L 116     -22.742  60.666  93.256  1.00 35.96           H
ATOM    897 HD22 LEU L 116     -21.576  60.249  91.977  1.00 35.96           H
ATOM    898 HD23 LEU L 116     -21.753  61.940  92.502  1.00 35.96           H
ATOM    899  N   TRP L 117     -24.751  58.890  87.905  1.00 26.44           N
ATOM    900  CA  TRP L 117     -24.575  57.835  86.908  1.00 25.68           C
ATOM    901  C   TRP L 117     -23.180  57.864  86.291  1.00 25.65           C
ATOM    902  O   TRP L 117     -22.592  58.928  86.150  1.00 25.47           O
ATOM    903  CB  TRP L 117     -25.622  57.988  85.804  1.00 24.12           C
ATOM    904  CG  TRP L 117     -27.035  57.747  86.218  1.00 23.07           C
ATOM    905  CD1 TRP L 117     -27.888  58.676  86.704  1.00 24.13           C
ATOM    906  CD2 TRP L 117     -27.777  56.495  86.170  1.00 21.78           C
ATOM    907  NE1 TRP L 117     -29.120  58.092  86.931  1.00 23.83           N
ATOM    908  CE2 TRP L 117     -29.109  56.752  86.605  1.00 22.84           C
ATOM    909  CE3 TRP L 117     -27.469  55.176  85.769  1.00 21.30           C
ATOM    910  CZ2 TRP L 117     -30.094  55.758  86.612  1.00 24.21           C
ATOM    911  CZ3 TRP L 117     -28.448  54.163  85.799  1.00 22.06           C
ATOM    912  CH2 TRP L 117     -29.761  54.451  86.214  1.00 22.67           C
ATOM    913  H   TRP L 117     -24.541  59.845  87.614  1.00 26.44           H
ATOM    914  HA  TRP L 117     -24.717  56.864  87.378  1.00 25.68           H
ATOM    915  HB2 TRP L 117     -25.389  57.282  85.006  1.00 24.12           H
ATOM    916  HB3 TRP L 117     -25.547  58.989  85.384  1.00 24.12           H
ATOM    917  HD1 TRP L 117     -27.631  59.716  86.872  1.00 24.13           H
ATOM    918  HE1 TRP L 117     -29.937  58.597  87.269  1.00 23.83           H
ATOM    919  HE3 TRP L 117     -26.466  54.953  85.432  1.00 21.30           H
ATOM    920  HZ2 TRP L 117     -31.094  56.011  86.906  1.00 24.21           H
ATOM    921  HZ3 TRP L 117     -28.188  53.158  85.505  1.00 22.06           H
ATOM    922  HH2 TRP L 117     -30.508  53.667  86.229  1.00 22.67           H
ATOM    923  N   LEU L 118     -22.693  56.704  85.881  1.00 27.03           N
ATOM    924  CA  LEU L 118     -21.595  56.648  84.938  1.00 29.82           C
ATOM    925  C   LEU L 118     -21.836  55.504  83.955  1.00 26.95           C
ATOM    926  O   LEU L 118     -22.782  54.741  84.129  1.00 25.97           O
ATOM    927  CB  LEU L 118     -20.243  56.569  85.650  1.00 33.45           C
ATOM    928  CG  LEU L 118     -19.980  55.522  86.707  1.00 38.66           C
ATOM    929  CD1 LEU L 118     -19.608  54.194  86.066  1.00 39.31           C
ATOM    930  CD2 LEU L 118     -18.843  56.026  87.587  1.00 42.50           C
ATOM    931  H   LEU L 118     -23.093  55.845  86.231  1.00 27.03           H
ATOM    932  HA  LEU L 118     -21.556  57.574  84.364  1.00 29.82           H
ATOM    933  HB2 LEU L 118     -20.087  57.537  86.127  1.00 33.45           H
ATOM    934  HB3 LEU L 118     -19.492  56.421  84.874  1.00 33.45           H
ATOM    935  HG  LEU L 118     -20.877  55.357  87.304  1.00 38.66           H
ATOM    936 HD11 LEU L 118     -20.429  53.853  85.435  1.00 39.31           H
ATOM    937 HD12 LEU L 118     -18.712  54.322  85.459  1.00 39.31           H
ATOM    938 HD13 LEU L 118     -19.417  53.456  86.845  1.00 39.31           H
ATOM    939 HD21 LEU L 118     -17.955  56.186  86.976  1.00 42.50           H
ATOM    940 HD22 LEU L 118     -19.136  56.965  88.056  1.00 42.50           H
ATOM    941 HD23 LEU L 118     -18.625  55.287  88.358  1.00 42.50           H
ATOM    942  N   PHE L 119     -20.996  55.411  82.921  1.00 24.72           N
ATOM    943  CA  PHE L 119     -21.252  54.523  81.803  1.00 23.43           C
ATOM    944  C   PHE L 119     -19.975  53.822  81.372  1.00 24.63           C
ATOM    945  O   PHE L 119     -18.897  54.441  81.271  1.00 23.48           O
ATOM    946  CB  PHE L 119     -21.885  55.320  80.663  1.00 22.75           C
ATOM    947  CG  PHE L 119     -23.193  55.941  81.041  1.00 21.41           C
ATOM    948  CD1 PHE L 119     -23.228  57.153  81.709  1.00 22.05           C
ATOM    949  CD2 PHE L 119     -24.400  55.266  80.766  1.00 21.09           C
ATOM    950  CE1 PHE L 119     -24.428  57.705  82.118  1.00 21.86           C
ATOM    951  CE2 PHE L 119     -25.628  55.831  81.152  1.00 20.77           C
ATOM    952  CZ  PHE L 119     -25.640  57.054  81.839  1.00 21.57           C
ATOM    953  H   PHE L 119     -20.158  55.975  82.917  1.00 24.72           H
ATOM    954  HA  PHE L 119     -21.952  53.743  82.103  1.00 23.43           H
ATOM    955  HB2 PHE L 119     -22.050  54.649  79.820  1.00 22.75           H
ATOM    956  HB3 PHE L 119     -21.196  56.112  80.368  1.00 22.75           H
ATOM    957  HD1 PHE L 119     -22.305  57.675  81.914  1.00 22.05           H
ATOM    958  HD2 PHE L 119     -24.385  54.312  80.266  1.00 21.09           H
ATOM    959  HE1 PHE L 119     -24.439  58.644  82.651  1.00 21.86           H
ATOM    960  HE2 PHE L 119     -26.559  55.329  80.929  1.00 20.77           H
ATOM    961  HZ  PHE L 119     -26.575  57.493  82.155  1.00 21.57           H
ATOM    962  N   ARG L 120     -20.101  52.515  81.147  1.00 25.08           N
ATOM    963  CA  ARG L 120     -18.955  51.656  80.865  1.00 24.67           C
ATOM    964  C   ARG L 120     -19.292  50.728  79.736  1.00 24.07           C
ATOM    965  O   ARG L 120     -20.461  50.469  79.472  1.00 22.72           O
ATOM    966  CB  ARG L 120     -18.621  50.781  82.069  1.00 28.23           C
ATOM    967  CG  ARG L 120     -18.647  51.499  83.392  1.00 31.66           C
ATOM    968  CD  ARG L 120     -17.582  52.567  83.449  1.00 36.67           C
ATOM    969  NE  ARG L 120     -16.284  51.985  83.725  1.00 39.04           N
ATOM    970  CZ  ARG L 120     -15.283  52.616  84.324  1.00 42.36           C
ATOM    971  NH1 ARG L 120     -15.408  53.890  84.710  1.00 39.62           N
ATOM    972  NH2 ARG L 120     -14.145  51.953  84.542  1.00 43.15           N
ATOM    973  H   ARG L 120     -21.023  52.103  81.172  1.00 25.08           H
ATOM    974  HA  ARG L 120     -18.111  52.301  80.620  1.00 24.67           H
ATOM    975  HB2 ARG L 120     -17.622  50.371  81.924  1.00 28.23           H
ATOM    976  HB3 ARG L 120     -19.345  49.967  82.109  1.00 28.23           H
ATOM    977  HG2 ARG L 120     -18.473  50.779  84.192  1.00 31.66           H
ATOM    978  HG3 ARG L 120     -19.624  51.963  83.527  1.00 31.66           H
ATOM    979  HD2 ARG L 120     -17.830  53.277  84.238  1.00 36.67           H
ATOM    980  HD3 ARG L 120     -17.545  53.086  82.491  1.00 36.67           H
ATOM    981  HE  ARG L 120     -16.130  51.028  83.440  1.00 39.04           H
ATOM    982 HH11 ARG L 120     -16.272  54.386  84.542  1.00 39.62           H
ATOM    983 HH12 ARG L 120     -14.639  54.356  85.169  1.00 39.62           H
ATOM    984 HH21 ARG L 120     -13.372  52.414  85.001  1.00 43.15           H
ATOM    985 HH22 ARG L 120     -14.057  50.991  84.248  1.00 43.15           H
ATOM    986  N   ASP L 121     -18.258  50.208  79.083  1.00 23.21           N
ATOM    987  CA  ASP L 121     -18.430  49.094  78.170  1.00 24.74           C
ATOM    988  C   ASP L 121     -18.883  47.881  79.000  1.00 25.32           C
ATOM    989  O   ASP L 121     -18.233  47.500  79.971  1.00 26.65           O
ATOM    990  CB  ASP L 121     -17.115  48.823  77.429  1.00 26.23           C
ATOM    991  CG  ASP L 121     -17.194  47.641  76.494  1.00 27.95           C
ATOM    992  OD1 ASP L 121     -17.419  46.503  76.958  1.00 29.04           O
ATOM    993  OD2 ASP L 121     -16.967  47.845  75.293  1.00 29.57           O
ATOM    994  H   ASP L 121     -17.336  50.595  79.225  1.00 23.21           H
ATOM    995  HA  ASP L 121     -19.183  49.312  77.412  1.00 24.74           H
ATOM    996  HB2 ASP L 121     -16.335  48.631  78.166  1.00 26.23           H
ATOM    997  HB3 ASP L 121     -16.856  49.708  76.848  1.00 26.23           H
ATOM    998  N   ALA L 122     -20.007  47.294  78.623  1.00 25.98           N
ATOM    999  CA  ALA L 122     -20.596  46.193  79.373  1.00 27.30           C
ATOM   1000  C   ALA L 122     -19.761  44.915  79.371  1.00 28.50           C
ATOM   1001  O   ALA L 122     -19.881  44.095  80.279  1.00 29.26           O
ATOM   1002  CB  ALA L 122     -21.991  45.901  78.833  1.00 29.64           C
ATOM   1003  H   ALA L 122     -20.472  47.620  77.788  1.00 25.98           H
ATOM   1004  HA  ALA L 122     -20.639  46.519  80.412  1.00 27.30           H
ATOM   1005  HB1 ALA L 122     -22.599  46.804  78.891  1.00 29.64           H
ATOM   1006  HB2 ALA L 122     -21.918  45.578  77.794  1.00 29.64           H
ATOM   1007  HB3 ALA L 122     -22.453  45.113  79.427  1.00 29.64           H
ATOM   1008  N   GLY L 123     -18.939  44.730  78.342  1.00 30.23           N
ATOM   1009  CA  GLY L 123     -18.100  43.546  78.226  1.00 29.84           C
ATOM   1010  C   GLY L 123     -16.762  43.687  78.934  1.00 29.73           C
ATOM   1011  O   GLY L 123     -16.346  42.779  79.629  1.00 32.06           O
ATOM   1012  H   GLY L 123     -18.895  45.433  77.618  1.00 30.23           H
ATOM   1013  HA2 GLY L 123     -17.914  43.356  77.169  1.00 29.84           H
ATOM   1014  HA3 GLY L 123     -18.633  42.700  78.659  1.00 29.84           H
ATOM   1015  N   THR L 124     -16.102  44.833  78.768  1.00 28.37           N
ATOM   1016  CA  THR L 124     -14.718  45.033  79.217  1.00 29.56           C
ATOM   1017  C   THR L 124     -14.531  46.013  80.386  1.00 29.14           C
ATOM   1018  O   THR L 124     -13.423  46.115  80.930  1.00 27.88           O
ATOM   1019  CB  THR L 124     -13.901  45.647  78.091  1.00 29.16           C
ATOM   1020  OG1 THR L 124     -14.381  46.972  77.870  1.00 28.54           O
ATOM   1021  CG2 THR L 124     -14.035  44.827  76.804  1.00 30.26           C
ATOM   1022  H   THR L 124     -16.576  45.600  78.312  1.00 28.37           H
ATOM   1023  HA  THR L 124     -14.406  44.037  79.531  1.00 29.56           H
ATOM   1024  HB  THR L 124     -12.847  45.658  78.370  1.00 29.16           H
ATOM   1025 HG21 THR L 124     -13.680  43.812  76.981  1.00 30.26           H
ATOM   1026 HG22 THR L 124     -15.081  44.798  76.499  1.00 30.26           H
ATOM   1027 HG23 THR L 124     -13.440  45.288  76.016  1.00 30.26           H
ATOM   1028  HG1 THR L 124     -13.861  47.354  77.159  1.00 28.54           H
ATOM   1029  N   HIS L 125     -15.589  46.762  80.701  1.00 26.74           N
ATOM   1030  CA  HIS L 125     -15.585  47.867  81.666  1.00 28.04           C
ATOM   1031  C   HIS L 125     -14.775  49.123  81.326  1.00 27.56           C
ATOM   1032  O   HIS L 125     -14.549  49.987  82.202  1.00 25.76           O
ATOM   1033  CB  HIS L 125     -15.272  47.340  83.061  1.00 30.66           C
ATOM   1034  CG  HIS L 125     -16.279  46.344  83.525  1.00 33.51           C
ATOM   1035  CD2 HIS L 125     -15.982  45.012  83.704  1.00 36.38           C
ATOM   1036  ND1 HIS L 125     -17.606  46.469  83.754  1.00 34.12           N
ATOM   1037  NE2 HIS L 125     -17.073  44.370  84.086  1.00 37.61           N
ATOM   1038  CE1 HIS L 125     -18.073  45.231  84.118  1.00 35.01           C
ATOM   1039  H   HIS L 125     -16.462  46.552  80.239  1.00 26.74           H
ATOM   1040  HA  HIS L 125     -16.602  48.256  81.616  1.00 28.04           H
ATOM   1041  HB2 HIS L 125     -15.260  48.178  83.758  1.00 30.66           H
ATOM   1042  HB3 HIS L 125     -14.291  46.866  83.045  1.00 30.66           H
ATOM   1043  HD2 HIS L 125     -15.011  44.562  83.556  1.00 36.38           H
ATOM   1044  HE2 HIS L 125     -17.135  43.320  84.330  1.00 37.61           H
ATOM   1045  HE1 HIS L 125     -19.027  45.014  84.369  1.00 35.01           H
ATOM   1046  N   ASP L 126     -14.404  49.262  80.053  1.00 26.52           N
ATOM   1047  CA  ASP L 126     -13.728  50.451  79.590  1.00 27.02           C
ATOM   1048  C   ASP L 126     -14.590  51.651  79.950  1.00 27.10           C
ATOM   1049  O   ASP L 126     -15.814  51.596  79.863  1.00 26.21           O
ATOM   1050  CB  ASP L 126     -13.490  50.399  78.061  1.00 28.35           C
ATOM   1051  CG  ASP L 126     -12.525  49.288  77.650  1.00 28.86           C
ATOM   1052  OD1 ASP L 126     -11.623  48.959  78.437  1.00 30.92           O
ATOM   1053  OD2 ASP L 126     -12.664  48.733  76.541  1.00 30.50           O
ATOM   1054  H   ASP L 126     -14.600  48.519  79.398  1.00 26.52           H
ATOM   1055  HA  ASP L 126     -12.751  50.526  80.067  1.00 27.02           H
ATOM   1056  HB2 ASP L 126     -13.077  51.355  77.740  1.00 28.35           H
ATOM   1057  HB3 ASP L 126     -14.446  50.231  77.565  1.00 28.35           H
ATOM   1058  N   GLY L 127     -13.945  52.730  80.375  1.00 28.61           N
ATOM   1059  CA  GLY L 127     -14.631  53.978  80.680  1.00 27.55           C
ATOM   1060  C   GLY L 127     -15.182  54.648  79.444  1.00 28.84           C
ATOM   1061  O   GLY L 127     -14.541  54.649  78.383  1.00 29.55           O
ATOM   1062  H   GLY L 127     -12.943  52.684  80.491  1.00 28.61           H
ATOM   1063  HA2 GLY L 127     -13.927  54.656  81.161  1.00 27.55           H
ATOM   1064  HA3 GLY L 127     -15.455  53.767  81.361  1.00 27.55           H
ATOM   1065  N   LEU L 128     -16.391  55.194  79.575  1.00 28.00           N
ATOM   1066  CA  LEU L 128     -17.014  55.987  78.514  1.00 27.05           C
ATOM   1067  C   LEU L 128     -17.367  57.365  79.039  1.00 27.93           C
ATOM   1068  O   LEU L 128     -17.428  57.579  80.255  1.00 27.73           O
ATOM   1069  CB  LEU L 128     -18.269  55.301  78.002  1.00 27.82           C
ATOM   1070  CG  LEU L 128     -17.985  53.952  77.329  1.00 29.22           C
ATOM   1071  CD1 LEU L 128     -19.288  53.253  77.045  1.00 27.34           C
ATOM   1072  CD2 LEU L 128     -17.166  54.123  76.051  1.00 29.80           C
ATOM   1073  H   LEU L 128     -16.896  55.055  80.439  1.00 28.00           H
ATOM   1074  HA  LEU L 128     -16.305  56.082  77.692  1.00 27.05           H
ATOM   1075  HB2 LEU L 128     -18.751  55.956  77.276  1.00 27.82           H
ATOM   1076  HB3 LEU L 128     -18.941  55.134  78.844  1.00 27.82           H
ATOM   1077  HG  LEU L 128     -17.390  53.342  78.008  1.00 29.22           H
ATOM   1078 HD11 LEU L 128     -19.833  53.107  77.978  1.00 27.34           H
ATOM   1079 HD12 LEU L 128     -19.886  53.861  76.366  1.00 27.34           H
ATOM   1080 HD13 LEU L 128     -19.088  52.285  76.586  1.00 27.34           H
ATOM   1081 HD21 LEU L 128     -17.726  54.730  75.339  1.00 29.80           H
ATOM   1082 HD22 LEU L 128     -16.223  54.616  76.287  1.00 29.80           H
ATOM   1083 HD23 LEU L 128     -16.965  53.145  75.615  1.00 29.80           H
ATOM   1084  N   LEU L 129     -17.603  58.301  78.122  1.00 27.16           N
ATOM   1085  CA  LEU L 129     -17.938  59.662  78.519  1.00 28.36           C
ATOM   1086  C   LEU L 129     -19.425  59.859  78.403  1.00 26.33           C
ATOM   1087  O   LEU L 129     -20.079  59.235  77.561  1.00 25.71           O
ATOM   1088  CB  LEU L 129     -17.219  60.691  77.653  1.00 29.19           C
ATOM   1089  CG  LEU L 129     -15.700  60.725  77.721  1.00 31.06           C
ATOM   1090  CD1 LEU L 129     -15.172  61.746  76.716  1.00 33.04           C
ATOM   1091  CD2 LEU L 129     -15.231  61.041  79.136  1.00 32.38           C
ATOM   1092  H   LEU L 129     -17.549  58.065  77.141  1.00 27.16           H
ATOM   1093  HA  LEU L 129     -17.615  59.807  79.550  1.00 28.36           H
ATOM   1094  HB2 LEU L 129     -17.581  61.676  77.947  1.00 29.19           H
ATOM   1095  HB3 LEU L 129     -17.495  60.496  76.617  1.00 29.19           H
ATOM   1096  HG  LEU L 129     -15.303  59.744  77.462  1.00 31.06           H
ATOM   1097 HD11 LEU L 129     -15.495  61.469  75.713  1.00 33.04           H
ATOM   1098 HD12 LEU L 129     -15.561  62.734  76.963  1.00 33.04           H
ATOM   1099 HD13 LEU L 129     -14.083  61.764  76.755  1.00 33.04           H
ATOM   1100 HD21 LEU L 129     -15.609  62.019  79.434  1.00 32.38           H
ATOM   1101 HD22 LEU L 129     -15.607  60.282  79.822  1.00 32.38           H
ATOM   1102 HD23 LEU L 129     -14.141  61.048  79.165  1.00 32.38           H
ATOM   1103  N   VAL L 130     -19.948  60.724  79.260  1.00 24.48           N
ATOM   1104  CA  VAL L 130     -21.345  61.111  79.211  1.00 25.54           C
ATOM   1105  C   VAL L 130     -21.408  62.635  79.273  1.00 26.65           C
ATOM   1106  O   VAL L 130     -20.882  63.271  80.193  1.00 26.79           O
ATOM   1107  CB  VAL L 130     -22.188  60.434  80.331  1.00 24.68           C
ATOM   1108  CG1 VAL L 130     -21.650  60.752  81.718  1.00 25.08           C
ATOM   1109  CG2 VAL L 130     -23.642  60.853  80.215  1.00 25.35           C
ATOM   1110  H   VAL L 130     -19.354  61.127  79.971  1.00 24.48           H
ATOM   1111  HA  VAL L 130     -21.791  60.763  78.279  1.00 25.54           H
ATOM   1112  HB  VAL L 130     -22.114  59.355  80.195  1.00 24.68           H
ATOM   1113 HG11 VAL L 130     -20.612  60.427  81.788  1.00 25.08           H
ATOM   1114 HG12 VAL L 130     -21.707  61.826  81.892  1.00 25.08           H
ATOM   1115 HG13 VAL L 130     -22.245  60.230  82.467  1.00 25.08           H
ATOM   1116 HG21 VAL L 130     -23.721  61.932  80.350  1.00 25.35           H
ATOM   1117 HG22 VAL L 130     -24.021  60.582  79.230  1.00 25.35           H
ATOM   1118 HG23 VAL L 130     -24.228  60.347  80.982  1.00 25.35           H
ATOM   1119  N   ASN L 131     -22.015  63.211  78.249  1.00 29.25           N
ATOM   1120  CA  ASN L 131     -21.921  64.640  77.985  1.00 29.90           C
ATOM   1121  C   ASN L 131     -20.512  65.148  78.209  1.00 31.28           C
ATOM   1122  O   ASN L 131     -20.308  66.117  78.912  1.00 31.77           O
ATOM   1123  CB  ASN L 131     -22.932  65.408  78.824  1.00 30.00           C
ATOM   1124  CG  ASN L 131     -24.362  64.995  78.525  1.00 30.05           C
ATOM   1125  OD1 ASN L 131     -24.639  64.348  77.519  1.00 28.65           O
ATOM   1126  ND2 ASN L 131     -25.271  65.326  79.426  1.00 32.28           N
ATOM   1127  H   ASN L 131     -22.565  62.637  77.626  1.00 29.25           H
ATOM   1128  HA  ASN L 131     -22.161  64.808  76.935  1.00 29.90           H
ATOM   1129  HB2 ASN L 131     -22.824  66.472  78.616  1.00 30.00           H
ATOM   1130  HB3 ASN L 131     -22.726  65.221  79.878  1.00 30.00           H
ATOM   1131 HD21 ASN L 131     -25.003  65.859  80.241  1.00 32.28           H
ATOM   1132 HD22 ASN L 131     -26.233  65.046  79.299  1.00 32.28           H
ATOM   1133  N   GLN L 132     -19.548  64.454  77.611  1.00 33.50           N
ATOM   1134  CA  GLN L 132     -18.124  64.848  77.630  1.00 37.88           C
ATOM   1135  C   GLN L 132     -17.411  64.709  78.965  1.00 35.17           C
ATOM   1136  O   GLN L 132     -16.242  65.067  79.062  1.00 36.77           O
ATOM   1137  CB  GLN L 132     -17.924  66.294  77.140  1.00 42.66           C
ATOM   1138  CG  GLN L 132     -18.535  66.593  75.787  1.00 49.02           C
ATOM   1139  CD  GLN L 132     -17.993  65.688  74.706  1.00 53.82           C
ATOM   1140  OE1 GLN L 132     -16.788  65.439  74.632  1.00 55.67           O
ATOM   1141  NE2 GLN L 132     -18.885  65.182  73.862  1.00 58.48           N
ATOM   1142  H   GLN L 132     -19.803  63.611  77.117  1.00 33.50           H
ATOM   1143  HA  GLN L 132     -17.671  64.126  76.950  1.00 37.88           H
ATOM   1144  HB2 GLN L 132     -16.853  66.487  77.079  1.00 42.66           H
ATOM   1145  HB3 GLN L 132     -18.373  66.966  77.871  1.00 42.66           H
ATOM   1146  HG2 GLN L 132     -18.315  67.627  75.523  1.00 49.02           H
ATOM   1147  HG3 GLN L 132     -19.615  66.457  75.851  1.00 49.02           H
ATOM   1148 HE21 GLN L 132     -19.863  65.414  73.961  1.00 58.48           H
ATOM   1149 HE22 GLN L 132     -18.585  64.565  73.121  1.00 58.48           H
ATOM   1150  N   THR L 133     -18.072  64.176  79.979  1.00 32.96           N
ATOM   1151  CA  THR L 133     -17.419  64.024  81.269  1.00 33.74           C
ATOM   1152  C   THR L 133     -17.684  62.637  81.883  1.00 30.64           C
ATOM   1153  O   THR L 133     -18.286  61.769  81.265  1.00 30.52           O
ATOM   1154  CB  THR L 133     -17.781  65.208  82.199  1.00 34.95           C
ATOM   1155  OG1 THR L 133     -17.027  65.126  83.417  1.00 37.70           O
ATOM   1156  CG2 THR L 133     -19.288  65.256  82.499  1.00 33.74           C
ATOM   1157  H   THR L 133     -19.028  63.875  79.857  1.00 32.96           H
ATOM   1158  HA  THR L 133     -16.339  64.064  81.127  1.00 33.74           H
ATOM   1159  HB  THR L 133     -17.523  66.132  81.681  1.00 34.95           H
ATOM   1160 HG21 THR L 133     -19.842  65.337  81.564  1.00 33.74           H
ATOM   1161 HG22 THR L 133     -19.584  64.345  83.019  1.00 33.74           H
ATOM   1162 HG23 THR L 133     -19.506  66.120  83.127  1.00 33.74           H
ATOM   1163  HG1 THR L 133     -17.257  65.889  83.953  1.00 37.70           H
ATOM   1164  N   GLU L 134     -17.199  62.432  83.092  1.00 31.42           N
ATOM   1165  CA  GLU L 134     -17.245  61.119  83.741  1.00 31.86           C
ATOM   1166  C   GLU L 134     -18.611  60.794  84.323  1.00 28.39           C
ATOM   1167  O   GLU L 134     -19.112  59.692  84.172  1.00 28.30           O
ATOM   1168  CB  GLU L 134     -16.234  61.100  84.881  1.00 37.65           C
ATOM   1169  CG  GLU L 134     -14.786  61.210  84.447  1.00 44.82           C
ATOM   1170  CD  GLU L 134     -14.167  59.845  84.345  1.00 52.16           C
ATOM   1171  OE1 GLU L 134     -13.163  59.578  85.041  1.00 55.69           O
ATOM   1172  OE2 GLU L 134     -14.729  59.027  83.593  1.00 57.62           O
ATOM   1173  H   GLU L 134     -16.781  63.207  83.588  1.00 31.42           H
ATOM   1174  HA  GLU L 134     -17.019  60.375  82.977  1.00 31.86           H
ATOM   1175  HB2 GLU L 134     -16.355  60.164  85.426  1.00 37.65           H
ATOM   1176  HB3 GLU L 134     -16.454  61.937  85.544  1.00 37.65           H
ATOM   1177  HG2 GLU L 134     -14.235  61.801  85.179  1.00 44.82           H
ATOM   1178  HG3 GLU L 134     -14.738  61.700  83.475  1.00 44.82           H
ATOM   1179  N   LEU L 135     -19.186  61.759  85.023  1.00 28.43           N
ATOM   1180  CA  LEU L 135     -20.378  61.541  85.820  1.00 29.76           C
ATOM   1181  C   LEU L 135     -21.535  62.315  85.226  1.00 29.39           C
ATOM   1182  O   LEU L 135     -21.348  63.397  84.671  1.00 30.49           O
ATOM   1183  CB  LEU L 135     -20.133  62.012  87.251  1.00 32.26           C
ATOM   1184  CG  LEU L 135     -19.131  61.229  88.105  1.00 34.29           C
ATOM   1185  CD1 LEU L 135     -18.905  61.961  89.417  1.00 35.80           C
ATOM   1186  CD2 LEU L 135     -19.613  59.811  88.371  1.00 34.28           C
ATOM   1187  H   LEU L 135     -18.779  62.683  85.001  1.00 28.43           H
ATOM   1188  HA  LEU L 135     -20.617  60.477  85.825  1.00 29.76           H
ATOM   1189  HB2 LEU L 135     -21.091  61.985  87.770  1.00 32.26           H
ATOM   1190  HB3 LEU L 135     -19.778  63.041  87.197  1.00 32.26           H
ATOM   1191  HG  LEU L 135     -18.192  61.160  87.556  1.00 34.29           H
ATOM   1192 HD11 LEU L 135     -18.531  62.964  89.214  1.00 35.80           H
ATOM   1193 HD12 LEU L 135     -19.846  62.028  89.963  1.00 35.80           H
ATOM   1194 HD13 LEU L 135     -18.176  61.416  90.016  1.00 35.80           H
ATOM   1195 HD21 LEU L 135     -20.554  59.844  88.921  1.00 34.28           H
ATOM   1196 HD22 LEU L 135     -19.764  59.295  87.423  1.00 34.28           H
ATOM   1197 HD23 LEU L 135     -18.867  59.278  88.960  1.00 34.28           H
ATOM   1198  N   PHE L 136     -22.728  61.754  85.354  1.00 29.15           N
ATOM   1199  CA  PHE L 136     -23.956  62.392  84.871  1.00 29.91           C
ATOM   1200  C   PHE L 136     -24.945  62.478  86.012  1.00 29.48           C
ATOM   1201  O   PHE L 136     -25.237  61.467  86.656  1.00 28.64           O
ATOM   1202  CB  PHE L 136     -24.594  61.596  83.726  1.00 27.74           C
ATOM   1203  CG  PHE L 136     -25.966  62.106  83.337  1.00 29.30           C
ATOM   1204  CD1 PHE L 136     -26.099  63.294  82.624  1.00 29.63           C
ATOM   1205  CD2 PHE L 136     -27.111  61.418  83.711  1.00 28.47           C
ATOM   1206  CE1 PHE L 136     -27.345  63.770  82.284  1.00 30.88           C
ATOM   1207  CE2 PHE L 136     -28.360  61.892  83.379  1.00 31.42           C
ATOM   1208  CZ  PHE L 136     -28.479  63.073  82.668  1.00 32.28           C
ATOM   1209  H   PHE L 136     -22.794  60.851  85.802  1.00 29.15           H
ATOM   1210  HA  PHE L 136     -23.699  63.384  84.498  1.00 29.91           H
ATOM   1211  HB2 PHE L 136     -24.687  60.555  84.037  1.00 27.74           H
ATOM   1212  HB3 PHE L 136     -23.941  61.658  82.855  1.00 27.74           H
ATOM   1213  HD1 PHE L 136     -25.217  63.847  82.335  1.00 29.63           H
ATOM   1214  HD2 PHE L 136     -27.021  60.498  84.270  1.00 28.47           H
ATOM   1215  HE1 PHE L 136     -27.438  64.685  81.719  1.00 30.88           H
ATOM   1216  HE2 PHE L 136     -29.241  61.350  83.681  1.00 31.42           H
ATOM   1217  HZ  PHE L 136     -29.457  63.452  82.412  1.00 32.28           H
ATOM   1218  N   VAL L 137     -25.458  63.681  86.247  1.00 31.94           N
ATOM   1219  CA  VAL L 137     -26.408  63.933  87.326  1.00 33.33           C
ATOM   1220  C   VAL L 137     -27.707  64.477  86.741  1.00 33.32           C
ATOM   1221  O   VAL L 137     -27.694  65.542  86.143  1.00 35.29           O
ATOM   1222  CB  VAL L 137     -25.841  64.954  88.332  1.00 34.69           C
ATOM   1223  CG1 VAL L 137     -26.824  65.182  89.476  1.00 35.14           C
ATOM   1224  CG2 VAL L 137     -24.497  64.483  88.844  1.00 34.37           C
ATOM   1225  H   VAL L 137     -25.180  64.451  85.656  1.00 31.94           H
ATOM   1226  HA  VAL L 137     -26.593  62.994  87.848  1.00 33.33           H
ATOM   1227  HB  VAL L 137     -25.697  65.909  87.827  1.00 34.69           H
ATOM   1228 HG11 VAL L 137     -27.770  65.547  89.075  1.00 35.14           H
ATOM   1229 HG12 VAL L 137     -26.991  64.243  90.004  1.00 35.14           H
ATOM   1230 HG13 VAL L 137     -26.414  65.919  90.166  1.00 35.14           H
ATOM   1231 HG21 VAL L 137     -24.617  63.527  89.354  1.00 34.37           H
ATOM   1232 HG22 VAL L 137     -23.810  64.364  88.006  1.00 34.37           H
ATOM   1233 HG23 VAL L 137     -24.096  65.219  89.541  1.00 34.37           H
ATOM   1234  N   PRO L 138     -28.838  63.764  86.878  1.00 33.23           N
ATOM   1235  CA  PRO L 138     -30.106  64.251  86.389  1.00 34.02           C
ATOM   1236  C   PRO L 138     -30.548  65.521  87.086  1.00 34.97           C
ATOM   1237  O   PRO L 138     -30.434  65.648  88.310  1.00 34.49           O
ATOM   1238  CB  PRO L 138     -31.122  63.115  86.568  1.00 34.27           C
ATOM   1239  CG  PRO L 138     -30.267  61.872  86.779  1.00 33.57           C
ATOM   1240  CD  PRO L 138     -29.024  62.441  87.442  1.00 32.72           C
ATOM   1241  HA  PRO L 138     -30.044  64.514  85.333  1.00 34.02           H
ATOM   1242  HB2 PRO L 138     -31.756  63.004  85.690  1.00 34.27           H
ATOM   1243  HB3 PRO L 138     -31.728  63.287  87.459  1.00 34.27           H
ATOM   1244  HG2 PRO L 138     -30.007  61.425  85.822  1.00 33.57           H
ATOM   1245  HG3 PRO L 138     -30.764  61.151  87.425  1.00 33.57           H
ATOM   1246  HD2 PRO L 138     -29.218  62.544  88.509  1.00 32.72           H
ATOM   1247  HD3 PRO L 138     -28.173  61.789  87.252  1.00 32.72           H
ATOM   1248  N   SER L 139     -31.041  66.451  86.290  1.00 36.95           N
ATOM   1249  CA  SER L 139     -31.450  67.760  86.760  1.00 40.19           C
ATOM   1250  C   SER L 139     -32.957  67.903  86.550  1.00 41.33           C
ATOM   1251  O   SER L 139     -33.610  66.996  86.025  1.00 40.54           O
ATOM   1252  CB  SER L 139     -30.696  68.824  85.974  1.00 39.92           C
ATOM   1253  OG  SER L 139     -30.777  68.541  84.592  1.00 40.81           O
ATOM   1254  H   SER L 139     -31.138  66.241  85.307  1.00 36.95           H
ATOM   1255  HA  SER L 139     -31.224  67.880  87.820  1.00 40.19           H
ATOM   1256  HB2 SER L 139     -29.650  68.829  86.282  1.00 39.92           H
ATOM   1257  HB3 SER L 139     -31.138  69.801  86.170  1.00 39.92           H
ATOM   1258  HG  SER L 139     -30.293  69.227  84.126  1.00 40.81           H
ATOM   1259  N   LEU L 140     -33.494  69.040  86.984  1.00 43.20           N
ATOM   1260  CA  LEU L 140     -34.895  69.394  86.791  1.00 44.75           C
ATOM   1261  C   LEU L 140     -35.218  69.571  85.303  1.00 45.97           C
ATOM   1262  O   LEU L 140     -34.456  70.200  84.568  1.00 45.55           O
ATOM   1263  CB  LEU L 140     -35.189  70.700  87.534  1.00 47.01           C
ATOM   1264  CG  LEU L 140     -36.616  71.234  87.484  1.00 49.20           C
ATOM   1265  CD1 LEU L 140     -37.529  70.353  88.321  1.00 48.63           C
ATOM   1266  CD2 LEU L 140     -36.662  72.683  87.956  1.00 52.50           C
ATOM   1267  H   LEU L 140     -32.899  69.693  87.474  1.00 43.20           H
ATOM   1268  HA  LEU L 140     -35.515  68.588  87.183  1.00 44.75           H
ATOM   1269  HB2 LEU L 140     -34.539  71.468  87.114  1.00 47.01           H
ATOM   1270  HB3 LEU L 140     -34.936  70.543  88.583  1.00 47.01           H
ATOM   1271  HG  LEU L 140     -36.968  71.210  86.453  1.00 49.20           H
ATOM   1272 HD11 LEU L 140     -37.499  69.332  87.939  1.00 48.63           H
ATOM   1273 HD12 LEU L 140     -37.193  70.363  89.358  1.00 48.63           H
ATOM   1274 HD13 LEU L 140     -38.550  70.732  88.266  1.00 48.63           H
ATOM   1275 HD21 LEU L 140     -36.314  72.740  88.987  1.00 52.50           H
ATOM   1276 HD22 LEU L 140     -36.019  73.292  87.321  1.00 52.50           H
ATOM   1277 HD23 LEU L 140     -37.686  73.052  87.897  1.00 52.50           H
ATOM   1278  N   ASN L 141     -36.364  69.040  84.882  1.00 48.36           N
ATOM   1279  CA  ASN L 141     -36.802  69.090  83.480  1.00 50.41           C
ATOM   1280  C   ASN L 141     -37.395  70.441  83.083  1.00 55.69           C
ATOM   1281  O   ASN L 141     -38.310  70.923  83.730  1.00 55.15           O
ATOM   1282  CB  ASN L 141     -37.822  67.989  83.233  1.00 48.84           C
ATOM   1283  CG  ASN L 141     -37.212  66.611  83.335  1.00 47.06           C
ATOM   1284  OD1 ASN L 141     -37.460  65.883  84.287  1.00 50.13           O
ATOM   1285  ND2 ASN L 141     -36.397  66.255  82.362  1.00 45.78           N
ATOM   1286  H   ASN L 141     -36.960  68.582  85.557  1.00 48.36           H
ATOM   1287  HA  ASN L 141     -35.917  68.943  82.861  1.00 50.41           H
ATOM   1288  HB2 ASN L 141     -38.239  68.115  82.234  1.00 48.84           H
ATOM   1289  HB3 ASN L 141     -38.618  68.076  83.973  1.00 48.84           H
ATOM   1290 HD21 ASN L 141     -35.949  65.350  82.384  1.00 45.78           H
ATOM   1291 HD22 ASN L 141     -36.220  66.887  81.595  1.00 45.78           H
ATOM   1292  N   VAL L 142     -36.888  71.028  81.998  1.00 66.74           N
ATOM   1293  CA  VAL L 142     -37.169  72.437  81.656  1.00 75.55           C
ATOM   1294  C   VAL L 142     -38.596  72.726  81.189  1.00 81.86           C
ATOM   1295  O   VAL L 142     -39.131  73.789  81.485  1.00 93.96           O
ATOM   1296  CB  VAL L 142     -36.175  72.983  80.589  1.00 80.59           C
ATOM   1297  CG1 VAL L 142     -36.489  72.440  79.198  1.00 83.58           C
ATOM   1298  CG2 VAL L 142     -36.170  74.510  80.567  1.00 85.38           C
ATOM   1299  H   VAL L 142     -36.290  70.489  81.388  1.00 66.74           H
ATOM   1300  HA  VAL L 142     -37.038  72.955  82.606  1.00 75.55           H
ATOM   1301  HB  VAL L 142     -35.182  72.636  80.873  1.00 80.59           H
ATOM   1302 HG11 VAL L 142     -36.464  71.350  79.219  1.00 83.58           H
ATOM   1303 HG12 VAL L 142     -37.480  72.775  78.892  1.00 83.58           H
ATOM   1304 HG13 VAL L 142     -35.747  72.807  78.489  1.00 83.58           H
ATOM   1305 HG21 VAL L 142     -37.158  74.873  80.284  1.00 85.38           H
ATOM   1306 HG22 VAL L 142     -35.915  74.887  81.557  1.00 85.38           H
ATOM   1307 HG23 VAL L 142     -35.433  74.861  79.844  1.00 85.38           H
ATOM   1308  N   ASP L 143     -39.204  71.804  80.453  1.00 79.23           N
ATOM   1309  CA  ASP L 143     -40.525  72.047  79.874  1.00 81.87           C
ATOM   1310  C   ASP L 143     -41.126  70.739  79.395  1.00 81.65           C
ATOM   1311  O   ASP L 143     -41.568  70.625  78.253  1.00 85.86           O
ATOM   1312  CB  ASP L 143     -40.423  73.057  78.669  1.00  0.00           C
ATOM   1313  CG  ASP L 143     -41.747  73.609  78.126  1.00  0.00           C
ATOM   1314  OD1 ASP L 143     -41.972  73.763  76.927  1.00  0.00           O
ATOM   1315  OD2 ASP L 143     -42.655  73.946  79.089  1.00  0.00           O
ATOM   1316  H   ASP L 143     -38.564  71.647  79.687  1.00 79.23           H
ATOM   1317  HA  ASP L 143     -41.166  72.481  80.641  1.00 81.87           H
ATOM   1318  HB2 ASP L 143     -39.916  72.547  77.850  1.00  0.00           H
ATOM   1319  HB3 ASP L 143     -39.820  73.904  78.997  1.00  0.00           H
ATOM   1320  N   GLY L 144     -41.118  69.741  80.275  1.00 82.24           N
ATOM   1321  CA  GLY L 144     -41.422  68.370  79.882  1.00 77.48           C
ATOM   1322  C   GLY L 144     -40.284  67.706  79.112  1.00 72.64           C
ATOM   1323  O   GLY L 144     -40.272  66.485  78.979  1.00 74.30           O
ATOM   1324  H   GLY L 144     -40.896  69.938  81.240  1.00 82.24           H
ATOM   1325  HA2 GLY L 144     -42.311  68.378  79.251  1.00 77.48           H
ATOM   1326  HA3 GLY L 144     -41.620  67.786  80.781  1.00 77.48           H
ATOM   1327  N   GLN L 145     -39.336  68.501  78.600  1.00 65.46           N
ATOM   1328  CA  GLN L 145     -38.153  67.978  77.919  1.00 56.90           C
ATOM   1329  C   GLN L 145     -37.361  67.073  78.847  1.00 51.08           C
ATOM   1330  O   GLN L 145     -37.057  67.462  79.982  1.00 48.27           O
ATOM   1331  CB  GLN L 145     -37.216  69.103  77.483  1.00 57.66           C
ATOM   1332  CG  GLN L 145     -37.606  69.843  76.221  1.00 61.49           C
ATOM   1333  CD  GLN L 145     -36.496  70.760  75.737  1.00 63.62           C
ATOM   1334  OE1 GLN L 145     -35.315  70.401  75.752  1.00 59.62           O
ATOM   1335  NE2 GLN L 145     -36.872  71.952  75.306  1.00 69.56           N
ATOM   1336  H   GLN L 145     -39.443  69.502  78.688  1.00 65.46           H
ATOM   1337  HA  GLN L 145     -38.511  67.429  77.048  1.00 56.90           H
ATOM   1338  HB2 GLN L 145     -36.228  68.671  77.324  1.00 57.66           H
ATOM   1339  HB3 GLN L 145     -37.168  69.830  78.294  1.00 57.66           H
ATOM   1340  HG2 GLN L 145     -38.494  70.441  76.423  1.00 61.49           H
ATOM   1341  HG3 GLN L 145     -37.828  69.116  75.440  1.00 61.49           H
ATOM   1342 HE21 GLN L 145     -36.182  72.609  74.972  1.00 69.56           H
ATOM   1343 HE22 GLN L 145     -37.850  72.205  75.311  1.00 69.56           H
ATOM   1344  N   PRO L 146     -37.002  65.874  78.362  1.00 44.78           N
ATOM   1345  CA  PRO L 146     -36.132  65.026  79.138  1.00 41.76           C
ATOM   1346  C   PRO L 146     -34.702  65.535  78.996  1.00 40.00           C
ATOM   1347  O   PRO L 146     -34.398  66.293  78.059  1.00 40.48           O
ATOM   1348  CB  PRO L 146     -36.310  63.658  78.482  1.00 40.06           C
ATOM   1349  CG  PRO L 146     -36.569  63.978  77.056  1.00 41.84           C
ATOM   1350  CD  PRO L 146     -37.279  65.304  77.033  1.00 44.53           C
ATOM   1351  HA  PRO L 146     -36.351  64.999  80.205  1.00 41.76           H
ATOM   1352  HB2 PRO L 146     -37.154  63.125  78.919  1.00 40.06           H
ATOM   1353  HB3 PRO L 146     -35.407  63.057  78.587  1.00 40.06           H
ATOM   1354  HG2 PRO L 146     -37.196  63.208  76.606  1.00 41.84           H
ATOM   1355  HG3 PRO L 146     -35.628  64.046  76.509  1.00 41.84           H
ATOM   1356  HD2 PRO L 146     -36.881  65.944  76.245  1.00 44.53           H
ATOM   1357  HD3 PRO L 146     -38.350  65.168  76.884  1.00 44.53           H
ATOM   1358  N   ILE L 147     -33.851  65.135  79.930  1.00 36.91           N
ATOM   1359  CA  ILE L 147     -32.459  65.536  79.934  1.00 36.86           C
ATOM   1360  C   ILE L 147     -31.694  64.522  79.107  1.00 35.32           C
ATOM   1361  O   ILE L 147     -31.752  63.327  79.387  1.00 32.02           O
ATOM   1362  CB  ILE L 147     -31.856  65.519  81.367  1.00 38.52           C
ATOM   1363  CG1 ILE L 147     -32.712  66.318  82.370  1.00 41.53           C
ATOM   1364  CG2 ILE L 147     -30.414  66.017  81.339  1.00 38.22           C
ATOM   1365  CD1 ILE L 147     -32.940  67.776  82.009  1.00 44.05           C
ATOM   1366  H   ILE L 147     -34.185  64.529  80.665  1.00 36.91           H
ATOM   1367  HA  ILE L 147     -32.387  66.549  79.539  1.00 36.86           H
ATOM   1368  HB  ILE L 147     -31.858  64.487  81.716  1.00 38.52           H
ATOM   1369 HG12 ILE L 147     -32.215  66.285  83.339  1.00 41.53           H
ATOM   1370 HG13 ILE L 147     -33.685  65.833  82.444  1.00 41.53           H
ATOM   1371 HG21 ILE L 147     -29.828  65.394  80.663  1.00 38.22           H
ATOM   1372 HG22 ILE L 147     -30.393  67.050  80.991  1.00 38.22           H
ATOM   1373 HG23 ILE L 147     -29.991  65.963  82.342  1.00 38.22           H
ATOM   1374 HD11 ILE L 147     -31.979  68.285  81.929  1.00 44.05           H
ATOM   1375 HD12 ILE L 147     -33.464  67.836  81.055  1.00 44.05           H
ATOM   1376 HD13 ILE L 147     -33.540  68.253  82.784  1.00 44.05           H
ATOM   1377  N   PHE L 148     -30.960  64.982  78.104  1.00 35.44           N
ATOM   1378  CA  PHE L 148     -30.127  64.076  77.312  1.00 34.58           C
ATOM   1379  C   PHE L 148     -28.816  63.710  77.974  1.00 33.25           C
ATOM   1380  O   PHE L 148     -28.060  64.585  78.371  1.00 34.87           O
ATOM   1381  CB  PHE L 148     -29.847  64.668  75.930  1.00 36.29           C
ATOM   1382  CG  PHE L 148     -30.539  63.941  74.839  1.00 37.17           C
ATOM   1383  CD1 PHE L 148     -31.886  64.107  74.631  1.00 40.17           C
ATOM   1384  CD2 PHE L 148     -29.846  63.046  74.061  1.00 39.36           C
ATOM   1385  CE1 PHE L 148     -32.528  63.412  73.634  1.00 42.66           C
ATOM   1386  CE2 PHE L 148     -30.470  62.350  73.061  1.00 39.56           C
ATOM   1387  CZ  PHE L 148     -31.811  62.529  72.850  1.00 41.75           C
ATOM   1388  H   PHE L 148     -30.976  65.968  77.884  1.00 35.44           H
ATOM   1389  HA  PHE L 148     -30.705  63.156  77.222  1.00 34.58           H
ATOM   1390  HB2 PHE L 148     -28.773  64.630  75.747  1.00 36.29           H
ATOM   1391  HB3 PHE L 148     -30.180  65.706  75.922  1.00 36.29           H
ATOM   1392  HD1 PHE L 148     -32.445  64.788  75.255  1.00 40.17           H
ATOM   1393  HD2 PHE L 148     -28.793  62.889  74.241  1.00 39.36           H
ATOM   1394  HE1 PHE L 148     -33.585  63.555  73.465  1.00 42.66           H
ATOM   1395  HE2 PHE L 148     -29.909  61.665  72.443  1.00 39.56           H
ATOM   1396  HZ  PHE L 148     -32.310  61.977  72.067  1.00 41.75           H
ATOM   1397  N   ALA L 149     -28.555  62.408  78.080  1.00 31.34           N
ATOM   1398  CA  ALA L 149     -27.257  61.897  78.483  1.00 30.56           C
ATOM   1399  C   ALA L 149     -26.613  61.252  77.265  1.00 31.81           C
ATOM   1400  O   ALA L 149     -26.921  60.107  76.914  1.00 32.92           O
ATOM   1401  CB  ALA L 149     -27.391  60.880  79.608  1.00 29.63           C
ATOM   1402  H   ALA L 149     -29.291  61.749  77.871  1.00 31.34           H
ATOM   1403  HA  ALA L 149     -26.640  62.714  78.858  1.00 30.56           H
ATOM   1404  HB1 ALA L 149     -27.863  61.352  80.470  1.00 29.63           H
ATOM   1405  HB2 ALA L 149     -28.004  60.044  79.271  1.00 29.63           H
ATOM   1406  HB3 ALA L 149     -26.403  60.516  79.889  1.00 29.63           H
ATOM   1407  N   ASN L 150     -25.736  62.002  76.614  1.00 32.47           N
ATOM   1408  CA  ASN L 150     -25.047  61.527  75.421  1.00 33.61           C
ATOM   1409  C   ASN L 150     -23.789  60.790  75.793  1.00 28.89           C
ATOM   1410  O   ASN L 150     -22.856  61.392  76.291  1.00 30.47           O
ATOM   1411  CB  ASN L 150     -24.703  62.693  74.503  1.00 36.32           C
ATOM   1412  CG  ASN L 150     -25.933  63.248  73.812  1.00 45.31           C
ATOM   1413  OD1 ASN L 150     -26.691  62.504  73.188  1.00 50.39           O
ATOM   1414  ND2 ASN L 150     -26.139  64.551  73.917  1.00 46.43           N
ATOM   1415  H   ASN L 150     -25.539  62.932  76.955  1.00 32.47           H
ATOM   1416  HA  ASN L 150     -25.715  60.845  74.896  1.00 33.61           H
ATOM   1417  HB2 ASN L 150     -23.998  62.350  73.746  1.00 36.32           H
ATOM   1418  HB3 ASN L 150     -24.244  63.485  75.095  1.00 36.32           H
ATOM   1419 HD21 ASN L 150     -25.491  65.124  74.439  1.00 46.43           H
ATOM   1420 HD22 ASN L 150     -26.944  64.972  73.475  1.00 46.43           H
ATOM   1421  N   ILE L 151     -23.785  59.490  75.527  1.00 27.39           N
ATOM   1422  CA  ILE L 151     -22.699  58.596  75.885  1.00 26.65           C
ATOM   1423  C   ILE L 151     -21.844  58.340  74.646  1.00 27.70           C
ATOM   1424  O   ILE L 151     -22.368  57.917  73.624  1.00 25.81           O
ATOM   1425  CB  ILE L 151     -23.241  57.251  76.388  1.00 26.00           C
ATOM   1426  CG1 ILE L 151     -24.276  57.476  77.501  1.00 27.88           C
ATOM   1427  CG2 ILE L 151     -22.101  56.372  76.872  1.00 25.50           C
ATOM   1428  CD1 ILE L 151     -25.371  56.404  77.542  1.00 29.67           C
ATOM   1429  H   ILE L 151     -24.584  59.100  75.048  1.00 27.39           H
ATOM   1430  HA  ILE L 151     -22.112  59.060  76.677  1.00 26.65           H
ATOM   1431  HB  ILE L 151     -23.737  56.739  75.563  1.00 26.00           H
ATOM   1432 HG12 ILE L 151     -24.767  58.434  77.328  1.00 27.88           H
ATOM   1433 HG13 ILE L 151     -23.755  57.502  78.458  1.00 27.88           H
ATOM   1434 HG21 ILE L 151     -21.398  56.207  76.056  1.00 25.50           H
ATOM   1435 HG22 ILE L 151     -21.589  56.864  77.699  1.00 25.50           H
ATOM   1436 HG23 ILE L 151     -22.498  55.415  77.209  1.00 25.50           H
ATOM   1437 HD11 ILE L 151     -25.909  56.385  76.594  1.00 29.67           H
ATOM   1438 HD12 ILE L 151     -24.934  55.426  77.729  1.00 29.67           H
ATOM   1439 HD13 ILE L 151     -26.075  56.639  78.340  1.00 29.67           H
ATOM   1440  N   THR L 152     -20.536  58.593  74.763  1.00 28.88           N
ATOM   1441  CA  THR L 152     -19.613  58.545  73.633  1.00 30.53           C
ATOM   1442  C   THR L 152     -18.331  57.822  74.020  1.00 29.81           C
ATOM   1443  O   THR L 152     -18.016  57.699  75.214  1.00 27.25           O
ATOM   1444  CB  THR L 152     -19.261  59.976  73.137  1.00 32.39           C
ATOM   1445  OG1 THR L 152     -18.737  60.759  74.219  1.00 34.96           O
ATOM   1446  CG2 THR L 152     -20.494  60.687  72.579  1.00 34.09           C
ATOM   1447  H   THR L 152     -20.170  58.828  75.675  1.00 28.88           H
ATOM   1448  HA  THR L 152     -20.108  58.002  72.828  1.00 30.53           H
ATOM   1449  HB  THR L 152     -18.516  59.875  72.347  1.00 32.39           H
ATOM   1450 HG21 THR L 152     -20.909  60.103  71.758  1.00 34.09           H
ATOM   1451 HG22 THR L 152     -21.241  60.790  73.366  1.00 34.09           H
ATOM   1452 HG23 THR L 152     -20.210  61.675  72.216  1.00 34.09           H
ATOM   1453  HG1 THR L 152     -19.421  60.823  74.889  1.00 34.96           H
ATOM   1454  N   LEU L 153     -17.591  57.328  73.023  1.00 28.48           N
ATOM   1455  CA  LEU L 153     -16.215  56.905  73.281  1.00 29.17           C
ATOM   1456  C   LEU L 153     -15.384  58.123  73.649  1.00 28.05           C
ATOM   1457  O   LEU L 153     -15.475  59.158  72.993  1.00 28.27           O
ATOM   1458  CB  LEU L 153     -15.534  56.311  72.057  1.00 30.00           C
ATOM   1459  CG  LEU L 153     -15.778  54.901  71.556  1.00 32.50           C
ATOM   1460  CD1 LEU L 153     -14.838  54.660  70.374  1.00 33.79           C
ATOM   1461  CD2 LEU L 153     -15.587  53.851  72.626  1.00 30.78           C
ATOM   1462  H   LEU L 153     -17.981  57.247  72.095  1.00 28.48           H
ATOM   1463  HA  LEU L 153     -16.272  56.156  74.071  1.00 29.17           H
ATOM   1464  HB2 LEU L 153     -14.464  56.374  72.253  1.00 30.00           H
ATOM   1465  HB3 LEU L 153     -15.791  56.969  71.227  1.00 30.00           H
ATOM   1466  HG  LEU L 153     -16.820  54.811  71.249  1.00 32.50           H
ATOM   1467 HD11 LEU L 153     -15.038  55.395  69.595  1.00 33.79           H
ATOM   1468 HD12 LEU L 153     -13.804  54.755  70.707  1.00 33.79           H
ATOM   1469 HD13 LEU L 153     -15.002  53.658  69.978  1.00 33.79           H
ATOM   1470 HD21 LEU L 153     -14.558  53.881  72.985  1.00 30.78           H
ATOM   1471 HD22 LEU L 153     -16.267  54.049  73.455  1.00 30.78           H
ATOM   1472 HD23 LEU L 153     -15.798  52.866  72.210  1.00 30.78           H
ATOM   1473  N   PRO L 154     -14.526  57.988  74.656  1.00 27.14           N
ATOM   1474  CA  PRO L 154     -13.456  58.957  74.736  1.00 28.15           C
ATOM   1475  C   PRO L 154     -12.465  58.740  73.604  1.00 27.10           C
ATOM   1476  O   PRO L 154     -12.473  57.693  72.963  1.00 26.07           O
ATOM   1477  CB  PRO L 154     -12.772  58.634  76.073  1.00 29.07           C
ATOM   1478  CG  PRO L 154     -13.503  57.474  76.660  1.00 28.85           C
ATOM   1479  CD  PRO L 154     -14.322  56.865  75.576  1.00 27.79           C
ATOM   1480  HA  PRO L 154     -13.814  59.984  74.665  1.00 28.15           H
ATOM   1481  HB2 PRO L 154     -12.831  59.493  76.742  1.00 29.07           H
ATOM   1482  HB3 PRO L 154     -11.727  58.374  75.907  1.00 29.07           H
ATOM   1483  HG2 PRO L 154     -14.150  57.813  77.469  1.00 28.85           H
ATOM   1484  HG3 PRO L 154     -12.792  56.743  77.045  1.00 28.85           H
ATOM   1485  HD2 PRO L 154     -13.786  56.050  75.089  1.00 27.79           H
ATOM   1486  HD3 PRO L 154     -15.272  56.495  75.962  1.00 27.79           H
ATOM   1487  N   VAL L 155     -11.613  59.727  73.387  1.00 28.04           N
ATOM   1488  CA  VAL L 155     -10.412  59.527  72.615  1.00 29.09           C
ATOM   1489  C   VAL L 155      -9.410  58.888  73.566  1.00 29.95           C
ATOM   1490  O   VAL L 155      -8.703  59.582  74.292  1.00 30.64           O
ATOM   1491  CB  VAL L 155      -9.850  60.850  72.068  1.00 31.17           C
ATOM   1492  CG1 VAL L 155      -8.584  60.609  71.254  1.00 32.56           C
ATOM   1493  CG2 VAL L 155     -10.894  61.560  71.235  1.00 32.60           C
ATOM   1494  H   VAL L 155     -11.808  60.641  73.770  1.00 28.04           H
ATOM   1495  HA  VAL L 155     -10.618  58.902  71.746  1.00 29.09           H
ATOM   1496  HB  VAL L 155      -9.589  61.487  72.913  1.00 31.17           H
ATOM   1497 HG11 VAL L 155      -7.838  60.118  71.879  1.00 32.56           H
ATOM   1498 HG12 VAL L 155      -8.817  59.973  70.400  1.00 32.56           H
ATOM   1499 HG13 VAL L 155      -8.192  61.563  70.901  1.00 32.56           H
ATOM   1500 HG21 VAL L 155     -11.166  60.935  70.384  1.00 32.60           H
ATOM   1501 HG22 VAL L 155     -11.778  61.749  71.844  1.00 32.60           H
ATOM   1502 HG23 VAL L 155     -10.490  62.507  70.876  1.00 32.60           H
ATOM   1503  N   TYR L 156      -9.365  57.559  73.583  1.00 28.18           N
ATOM   1504  CA  TYR L 156      -8.406  56.867  74.412  1.00 28.48           C
ATOM   1505  C   TYR L 156      -6.979  57.223  73.998  1.00 29.43           C
ATOM   1506  O   TYR L 156      -6.730  57.601  72.846  1.00 30.30           O
ATOM   1507  CB  TYR L 156      -8.617  55.351  74.321  1.00 28.35           C
ATOM   1508  CG  TYR L 156      -9.963  54.860  74.837  1.00 28.60           C
ATOM   1509  CD1 TYR L 156     -10.302  54.958  76.196  1.00 28.51           C
ATOM   1510  CD2 TYR L 156     -10.877  54.263  73.982  1.00 27.11           C
ATOM   1511  CE1 TYR L 156     -11.519  54.489  76.668  1.00 25.99           C
ATOM   1512  CE2 TYR L 156     -12.094  53.800  74.449  1.00 27.91           C
ATOM   1513  CZ  TYR L 156     -12.405  53.907  75.794  1.00 26.73           C
ATOM   1514  OH  TYR L 156     -13.633  53.451  76.232  1.00 26.93           O
ATOM   1515  H   TYR L 156     -10.007  57.029  73.011  1.00 28.18           H
ATOM   1516  HA  TYR L 156      -8.557  57.183  75.444  1.00 28.48           H
ATOM   1517  HB2 TYR L 156      -7.833  54.864  74.902  1.00 28.35           H
ATOM   1518  HB3 TYR L 156      -8.528  55.059  73.275  1.00 28.35           H
ATOM   1519  HD1 TYR L 156      -9.603  55.407  76.886  1.00 28.51           H
ATOM   1520  HD2 TYR L 156     -10.635  54.158  72.935  1.00 27.11           H
ATOM   1521  HE1 TYR L 156     -11.768  54.581  77.715  1.00 25.99           H
ATOM   1522  HE2 TYR L 156     -12.801  53.355  73.765  1.00 27.91           H
ATOM   1523  HH  TYR L 156     -13.990  53.914  76.994  1.00 26.93           H
ATOM   1524  N   THR L 157      -6.030  57.108  74.927  1.00 31.09           N
ATOM   1525  CA  THR L 157      -4.622  57.217  74.542  1.00 32.52           C
ATOM   1526  C   THR L 157      -4.336  55.995  73.692  1.00 31.09           C
ATOM   1527  O   THR L 157      -5.016  54.964  73.822  1.00 29.44           O
ATOM   1528  CB  THR L 157      -3.651  57.188  75.721  1.00 34.99           C
ATOM   1529  OG1 THR L 157      -3.720  55.908  76.360  1.00 34.71           O
ATOM   1530  CG2 THR L 157      -3.954  58.315  76.709  1.00 37.27           C
ATOM   1531  H   THR L 157      -6.281  56.946  75.892  1.00 31.09           H
ATOM   1532  HA  THR L 157      -4.476  58.173  74.038  1.00 32.52           H
ATOM   1533  HB  THR L 157      -2.637  57.346  75.353  1.00 34.99           H
ATOM   1534 HG21 THR L 157      -3.877  59.275  76.199  1.00 37.27           H
ATOM   1535 HG22 THR L 157      -4.963  58.192  77.102  1.00 37.27           H
ATOM   1536 HG23 THR L 157      -3.238  58.281  77.530  1.00 37.27           H
ATOM   1537  HG1 THR L 157      -3.093  55.912  77.087  1.00 34.71           H
ATOM   1538  N   LEU L 158      -3.331  56.093  72.838  1.00 29.82           N
ATOM   1539  CA  LEU L 158      -2.999  54.979  71.980  1.00 29.15           C
ATOM   1540  C   LEU L 158      -2.681  53.761  72.837  1.00 29.97           C
ATOM   1541  O   LEU L 158      -3.152  52.654  72.550  1.00 28.16           O
ATOM   1542  CB  LEU L 158      -1.837  55.337  71.070  1.00 29.70           C
ATOM   1543  CG  LEU L 158      -1.384  54.223  70.126  1.00 30.74           C
ATOM   1544  CD1 LEU L 158      -2.531  53.791  69.228  1.00 29.38           C
ATOM   1545  CD2 LEU L 158      -0.182  54.670  69.303  1.00 32.62           C
ATOM   1546  H   LEU L 158      -2.795  56.947  72.786  1.00 29.82           H
ATOM   1547  HA  LEU L 158      -3.851  54.742  71.342  1.00 29.15           H
ATOM   1548  HB2 LEU L 158      -0.990  55.613  71.698  1.00 29.70           H
ATOM   1549  HB3 LEU L 158      -2.134  56.193  70.464  1.00 29.70           H
ATOM   1550  HG  LEU L 158      -1.079  53.364  70.724  1.00 30.74           H
ATOM   1551 HD11 LEU L 158      -3.363  53.446  69.842  1.00 29.38           H
ATOM   1552 HD12 LEU L 158      -2.854  54.636  68.619  1.00 29.38           H
ATOM   1553 HD13 LEU L 158      -2.199  52.981  68.579  1.00 29.38           H
ATOM   1554 HD21 LEU L 158      -0.459  55.530  68.693  1.00 32.62           H
ATOM   1555 HD22 LEU L 158       0.634  54.946  69.971  1.00 32.62           H
ATOM   1556 HD23 LEU L 158       0.139  53.854  68.656  1.00 32.62           H
ATOM   1557  N   LYS L 159      -1.918  53.986  73.911  1.00 32.01           N
ATOM   1558  CA  LYS L 159      -1.552  52.923  74.847  1.00 33.17           C
ATOM   1559  C   LYS L 159      -2.775  52.227  75.441  1.00 31.61           C
ATOM   1560  O   LYS L 159      -2.854  50.993  75.421  1.00 29.50           O
ATOM   1561  CB  LYS L 159      -0.678  53.477  75.979  1.00 36.24           C
ATOM   1562  CG  LYS L 159      -0.194  52.408  76.934  1.00 38.64           C
ATOM   1563  CD  LYS L 159       0.579  53.001  78.097  1.00 42.88           C
ATOM   1564  CE  LYS L 159       0.987  51.911  79.072  1.00 45.68           C
ATOM   1565  NZ  LYS L 159       1.842  52.425  80.177  1.00 50.19           N
ATOM   1566  H   LYS L 159      -1.582  54.923  74.082  1.00 32.01           H
ATOM   1567  HA  LYS L 159      -0.989  52.184  74.277  1.00 33.17           H
ATOM   1568  HB2 LYS L 159      -1.261  54.206  76.542  1.00 36.24           H
ATOM   1569  HB3 LYS L 159       0.190  53.967  75.539  1.00 36.24           H
ATOM   1570  HG2 LYS L 159       0.455  51.719  76.393  1.00 38.64           H
ATOM   1571  HG3 LYS L 159      -1.056  51.866  77.323  1.00 38.64           H
ATOM   1572  HD2 LYS L 159      -0.049  53.727  78.613  1.00 42.88           H
ATOM   1573  HD3 LYS L 159       1.473  53.497  77.719  1.00 42.88           H
ATOM   1574  HE2 LYS L 159       1.541  51.145  78.529  1.00 45.68           H
ATOM   1575  HE3 LYS L 159       0.087  51.472  79.502  1.00 45.68           H
ATOM   1576  HZ1 LYS L 159       2.680  52.835  79.791  1.00 50.19           H
ATOM   1577  HZ2 LYS L 159       1.334  53.125  80.698  1.00 50.19           H
ATOM   1578  HZ3 LYS L 159       2.092  51.663  80.792  1.00 50.19           H
ATOM   1579  N   GLU L 160      -3.726  53.003  75.966  1.00 32.36           N
ATOM   1580  CA  GLU L 160      -4.957  52.398  76.511  1.00 32.92           C
ATOM   1581  C   GLU L 160      -5.687  51.609  75.440  1.00 30.02           C
ATOM   1582  O   GLU L 160      -6.140  50.476  75.666  1.00 28.96           O
ATOM   1583  CB  GLU L 160      -5.908  53.435  77.126  1.00 34.83           C
ATOM   1584  CG  GLU L 160      -7.056  52.787  77.921  1.00 39.38           C
ATOM   1585  CD  GLU L 160      -6.587  51.697  78.900  1.00 43.47           C
ATOM   1586  OE1 GLU L 160      -5.582  51.950  79.594  1.00 47.42           O
ATOM   1587  OE2 GLU L 160      -7.201  50.593  78.978  1.00 38.31           O
ATOM   1588  H   GLU L 160      -3.603  54.005  75.990  1.00 32.36           H
ATOM   1589  HA  GLU L 160      -4.641  51.728  77.311  1.00 32.92           H
ATOM   1590  HB2 GLU L 160      -6.335  54.036  76.323  1.00 34.83           H
ATOM   1591  HB3 GLU L 160      -5.338  54.077  77.797  1.00 34.83           H
ATOM   1592  HG2 GLU L 160      -7.755  52.339  77.215  1.00 39.38           H
ATOM   1593  HG3 GLU L 160      -7.564  53.566  78.490  1.00 39.38           H
ATOM   1594  N   ARG L 161      -5.787  52.193  74.256  1.00 28.14           N
ATOM   1595  CA  ARG L 161      -6.426  51.482  73.167  1.00 26.38           C
ATOM   1596  C   ARG L 161      -5.705  50.162  72.859  1.00 25.81           C
ATOM   1597  O   ARG L 161      -6.349  49.139  72.716  1.00 24.51           O
ATOM   1598  CB  ARG L 161      -6.542  52.359  71.929  1.00 25.97           C
ATOM   1599  CG  ARG L 161      -7.352  51.733  70.819  1.00 25.03           C
ATOM   1600  CD  ARG L 161      -8.775  51.411  71.187  1.00 24.32           C
ATOM   1601  NE  ARG L 161      -9.296  50.601  70.108  1.00 25.29           N
ATOM   1602  CZ  ARG L 161      -9.999  49.480  70.226  1.00 25.57           C
ATOM   1603  NH1 ARG L 161     -10.420  49.013  71.403  1.00 25.08           N
ATOM   1604  NH2 ARG L 161     -10.350  48.852  69.112  1.00 26.77           N
ATOM   1605  H   ARG L 161      -5.422  53.124  74.113  1.00 28.14           H
ATOM   1606  HA  ARG L 161      -7.438  51.231  73.486  1.00 26.38           H
ATOM   1607  HB2 ARG L 161      -5.539  52.559  71.553  1.00 25.97           H
ATOM   1608  HB3 ARG L 161      -7.017  53.298  72.215  1.00 25.97           H
ATOM   1609  HG2 ARG L 161      -6.860  50.807  70.520  1.00 25.03           H
ATOM   1610  HG3 ARG L 161      -7.367  52.425  69.977  1.00 25.03           H
ATOM   1611  HD2 ARG L 161      -9.356  52.328  71.287  1.00 24.32           H
ATOM   1612  HD3 ARG L 161      -8.807  50.857  72.125  1.00 24.32           H
ATOM   1613  HE  ARG L 161      -9.106  50.920  69.169  1.00 25.29           H
ATOM   1614 HH11 ARG L 161     -10.158  49.485  72.257  1.00 25.08           H
ATOM   1615 HH12 ARG L 161     -11.001  48.188  71.440  1.00 25.08           H
ATOM   1616 HH21 ARG L 161     -10.931  48.027  69.159  1.00 26.77           H
ATOM   1617 HH22 ARG L 161     -10.036  49.198  68.217  1.00 26.77           H
ATOM   1618  N   CYS L 162      -4.377  50.179  72.799  1.00 27.46           N
ATOM   1619  CA  CYS L 162      -3.617  48.957  72.574  1.00 28.36           C
ATOM   1620  C   CYS L 162      -3.839  47.946  73.714  1.00 30.43           C
ATOM   1621  O   CYS L 162      -3.983  46.740  73.485  1.00 31.45           O
ATOM   1622  CB  CYS L 162      -2.119  49.277  72.417  1.00 30.61           C
ATOM   1623  SG  CYS L 162      -1.676  50.108  70.857  1.00 30.66           S
ATOM   1624  H   CYS L 162      -3.886  51.055  72.911  1.00 27.46           H
ATOM   1625  HA  CYS L 162      -3.975  48.502  71.650  1.00 28.36           H
ATOM   1626  HB2 CYS L 162      -1.564  48.340  72.472  1.00 30.61           H
ATOM   1627  HB3 CYS L 162      -1.822  49.924  73.242  1.00 30.61           H
ATOM   1628  HG  CYS L 162      -2.317  51.278  70.778  1.00 30.66           H
ATOM   1629  N   LEU L 163      -3.893  48.416  74.952  1.00 30.75           N
ATOM   1630  CA  LEU L 163      -4.137  47.499  76.047  1.00 32.56           C
ATOM   1631  C   LEU L 163      -5.507  46.854  75.873  1.00 34.65           C
ATOM   1632  O   LEU L 163      -5.653  45.646  76.108  1.00 35.86           O
ATOM   1633  CB  LEU L 163      -4.037  48.208  77.403  1.00 32.67           C
ATOM   1634  CG  LEU L 163      -2.623  48.655  77.798  1.00 35.40           C
ATOM   1635  CD1 LEU L 163      -2.648  49.667  78.932  1.00 36.38           C
ATOM   1636  CD2 LEU L 163      -1.740  47.477  78.168  1.00 36.84           C
ATOM   1637  H   LEU L 163      -3.766  49.402  75.130  1.00 30.75           H
ATOM   1638  HA  LEU L 163      -3.370  46.724  76.030  1.00 32.56           H
ATOM   1639  HB2 LEU L 163      -4.402  47.525  78.170  1.00 32.67           H
ATOM   1640  HB3 LEU L 163      -4.674  49.092  77.370  1.00 32.67           H
ATOM   1641  HG  LEU L 163      -2.195  49.137  76.919  1.00 35.40           H
ATOM   1642 HD11 LEU L 163      -3.257  50.523  78.642  1.00 36.38           H
ATOM   1643 HD12 LEU L 163      -3.073  49.204  79.823  1.00 36.38           H
ATOM   1644 HD13 LEU L 163      -1.632  49.999  79.145  1.00 36.38           H
ATOM   1645 HD21 LEU L 163      -2.149  46.978  79.047  1.00 36.84           H
ATOM   1646 HD22 LEU L 163      -1.704  46.774  77.335  1.00 36.84           H
ATOM   1647 HD23 LEU L 163      -0.733  47.832  78.387  1.00 36.84           H
ATOM   1648  N   GLN L 164      -6.501  47.649  75.455  1.00 33.41           N
ATOM   1649  CA  GLN L 164      -7.851  47.120  75.217  1.00 30.87           C
ATOM   1650  C   GLN L 164      -7.810  45.990  74.212  1.00 31.60           C
ATOM   1651  O   GLN L 164      -8.376  44.921  74.446  1.00 31.18           O
ATOM   1652  CB  GLN L 164      -8.808  48.194  74.704  1.00 28.19           C
ATOM   1653  CG  GLN L 164      -9.321  49.151  75.767  1.00 26.29           C
ATOM   1654  CD  GLN L 164     -10.076  50.325  75.171  1.00 25.38           C
ATOM   1655  OE1 GLN L 164     -10.446  50.324  73.986  1.00 25.39           O
ATOM   1656  NE2 GLN L 164     -10.291  51.348  75.981  1.00 24.99           N
ATOM   1657  H   GLN L 164      -6.319  48.630  75.301  1.00 33.41           H
ATOM   1658  HA  GLN L 164      -8.217  46.758  76.178  1.00 30.87           H
ATOM   1659  HB2 GLN L 164      -9.666  47.696  74.253  1.00 28.19           H
ATOM   1660  HB3 GLN L 164      -8.287  48.778  73.945  1.00 28.19           H
ATOM   1661  HG2 GLN L 164      -8.472  49.532  76.334  1.00 26.29           H
ATOM   1662  HG3 GLN L 164      -9.989  48.607  76.435  1.00 26.29           H
ATOM   1663 HE21 GLN L 164     -10.773  52.168  75.642  1.00 24.99           H
ATOM   1664 HE22 GLN L 164      -9.974  51.309  76.939  1.00 24.99           H
ATOM   1665  N   VAL L 165      -7.108  46.210  73.105  1.00 32.61           N
ATOM   1666  CA  VAL L 165      -7.081  45.218  72.044  1.00 33.86           C
ATOM   1667  C   VAL L 165      -6.295  43.983  72.486  1.00 37.76           C
ATOM   1668  O   VAL L 165      -6.737  42.863  72.242  1.00 39.64           O
ATOM   1669  CB  VAL L 165      -6.540  45.782  70.720  1.00 32.99           C
ATOM   1670  CG1 VAL L 165      -6.398  44.673  69.691  1.00 35.69           C
ATOM   1671  CG2 VAL L 165      -7.479  46.844  70.192  1.00 31.80           C
ATOM   1672  H   VAL L 165      -6.591  47.071  73.001  1.00 32.61           H
ATOM   1673  HA  VAL L 165      -8.113  44.923  71.851  1.00 33.86           H
ATOM   1674  HB  VAL L 165      -5.560  46.222  70.904  1.00 32.99           H
ATOM   1675 HG11 VAL L 165      -5.718  43.910  70.070  1.00 35.69           H
ATOM   1676 HG12 VAL L 165      -7.374  44.227  69.501  1.00 35.69           H
ATOM   1677 HG13 VAL L 165      -6.000  45.086  68.764  1.00 35.69           H
ATOM   1678 HG21 VAL L 165      -8.459  46.404  70.008  1.00 31.80           H
ATOM   1679 HG22 VAL L 165      -7.572  47.644  70.926  1.00 31.80           H
ATOM   1680 HG23 VAL L 165      -7.082  47.249  69.261  1.00 31.80           H
ATOM   1681  N   VAL L 166      -5.154  44.170  73.143  1.00 39.69           N
ATOM   1682  CA  VAL L 166      -4.371  43.017  73.584  1.00 42.92           C
ATOM   1683  C   VAL L 166      -5.252  42.206  74.556  1.00 46.19           C
ATOM   1684  O   VAL L 166      -5.465  41.013  74.335  1.00 48.80           O
ATOM   1685  CB  VAL L 166      -3.007  43.417  74.201  1.00 43.73           C
ATOM   1686  CG1 VAL L 166      -2.300  42.216  74.829  1.00 44.89           C
ATOM   1687  CG2 VAL L 166      -2.100  44.034  73.142  1.00 44.13           C
ATOM   1688  H   VAL L 166      -4.829  45.106  73.337  1.00 39.69           H
ATOM   1689  HA  VAL L 166      -4.103  42.401  72.725  1.00 42.92           H
ATOM   1690  HB  VAL L 166      -3.210  44.149  74.982  1.00 43.73           H
ATOM   1691 HG11 VAL L 166      -2.941  41.776  75.593  1.00 44.89           H
ATOM   1692 HG12 VAL L 166      -2.090  41.474  74.058  1.00 44.89           H
ATOM   1693 HG13 VAL L 166      -1.365  42.542  75.284  1.00 44.89           H
ATOM   1694 HG21 VAL L 166      -1.899  43.299  72.363  1.00 44.13           H
ATOM   1695 HG22 VAL L 166      -2.591  44.903  72.704  1.00 44.13           H
ATOM   1696 HG23 VAL L 166      -1.161  44.341  73.602  1.00 44.13           H
ATOM   1697  N   ARG L 167      -5.825  42.868  75.567  1.00 44.47           N
ATOM   1698  CA  ARG L 167      -6.691  42.193  76.553  1.00 45.62           C
ATOM   1699  C   ARG L 167      -7.794  41.373  75.901  1.00 47.64           C
ATOM   1700  O   ARG L 167      -8.167  40.332  76.430  1.00 49.13           O
ATOM   1701  CB  ARG L 167      -7.342  43.191  77.518  1.00 41.42           C
ATOM   1702  CG  ARG L 167      -6.410  43.811  78.540  1.00 40.70           C
ATOM   1703  CD  ARG L 167      -7.165  44.797  79.408  1.00 38.65           C
ATOM   1704  NE  ARG L 167      -6.279  45.678  80.172  1.00 38.79           N
ATOM   1705  CZ  ARG L 167      -6.357  47.013  80.199  1.00 38.86           C
ATOM   1706  NH1 ARG L 167      -7.295  47.668  79.510  1.00 36.62           N
ATOM   1707  NH2 ARG L 167      -5.496  47.714  80.936  1.00 38.12           N
ATOM   1708  H   ARG L 167      -5.660  43.860  75.658  1.00 44.47           H
ATOM   1709  HA  ARG L 167      -6.029  41.524  77.103  1.00 45.62           H
ATOM   1710  HB2 ARG L 167      -8.133  42.670  78.057  1.00 41.42           H
ATOM   1711  HB3 ARG L 167      -7.776  43.997  76.926  1.00 41.42           H
ATOM   1712  HG2 ARG L 167      -5.603  44.331  78.023  1.00 40.70           H
ATOM   1713  HG3 ARG L 167      -5.991  43.025  79.169  1.00 40.70           H
ATOM   1714  HD2 ARG L 167      -7.788  44.239  80.107  1.00 38.65           H
ATOM   1715  HD3 ARG L 167      -7.798  45.411  78.767  1.00 38.65           H
ATOM   1716  HE  ARG L 167      -5.552  45.243  80.722  1.00 38.79           H
ATOM   1717 HH11 ARG L 167      -7.957  47.155  78.945  1.00 36.62           H
ATOM   1718 HH12 ARG L 167      -7.342  48.676  79.554  1.00 36.62           H
ATOM   1719 HH21 ARG L 167      -5.560  48.722  80.966  1.00 38.12           H
ATOM   1720 HH22 ARG L 167      -4.779  47.238  81.465  1.00 38.12           H
ATOM   1721  N   SER L 168      -8.325  41.841  74.772  1.00 46.64           N
ATOM   1722  CA  SER L 168      -9.396  41.123  74.077  1.00 47.88           C
ATOM   1723  C   SER L 168      -8.902  39.847  73.375  1.00 52.49           C
ATOM   1724  O   SER L 168      -9.680  38.935  73.128  1.00 56.41           O
ATOM   1725  CB  SER L 168     -10.092  42.036  73.069  1.00 45.18           C
ATOM   1726  OG  SER L 168      -9.282  42.243  71.919  1.00 47.61           O
ATOM   1727  H   SER L 168      -7.982  42.709  74.387  1.00 46.64           H
ATOM   1728  HA  SER L 168     -10.108  40.815  74.843  1.00 47.88           H
ATOM   1729  HB2 SER L 168     -10.293  42.998  73.540  1.00 45.18           H
ATOM   1730  HB3 SER L 168     -11.032  41.577  72.764  1.00 45.18           H
ATOM   1731  HG  SER L 168      -8.461  42.647  72.211  1.00 47.61           H
ATOM   1732  N   LEU L 169      -7.613  39.787  73.061  1.00 54.92           N
ATOM   1733  CA  LEU L 169      -7.059  38.684  72.279  1.00 59.85           C
ATOM   1734  C   LEU L 169      -6.391  37.622  73.142  1.00 63.28           C
ATOM   1735  O   LEU L 169      -6.339  36.453  72.767  1.00 64.40           O
ATOM   1736  CB  LEU L 169      -6.039  39.221  71.275  1.00 59.95           C
ATOM   1737  CG  LEU L 169      -6.596  40.129  70.180  1.00 59.11           C
ATOM   1738  CD1 LEU L 169      -5.476  40.917  69.520  1.00 59.56           C
ATOM   1739  CD2 LEU L 169      -7.369  39.332  69.138  1.00 60.24           C
ATOM   1740  H   LEU L 169      -6.998  40.525  73.372  1.00 54.92           H
ATOM   1741  HA  LEU L 169      -7.897  38.213  71.766  1.00 59.85           H
ATOM   1742  HB2 LEU L 169      -5.564  38.367  70.792  1.00 59.95           H
ATOM   1743  HB3 LEU L 169      -5.290  39.787  71.830  1.00 59.95           H
ATOM   1744  HG  LEU L 169      -7.289  40.828  70.649  1.00 59.11           H
ATOM   1745 HD11 LEU L 169      -4.953  41.506  70.274  1.00 59.56           H
ATOM   1746 HD12 LEU L 169      -4.776  40.228  69.047  1.00 59.56           H
ATOM   1747 HD13 LEU L 169      -5.896  41.583  68.766  1.00 59.56           H
ATOM   1748 HD21 LEU L 169      -6.699  38.623  68.652  1.00 60.24           H
ATOM   1749 HD22 LEU L 169      -8.181  38.791  69.624  1.00 60.24           H
ATOM   1750 HD23 LEU L 169      -7.781  40.012  68.392  1.00 60.24           H
ATOM   1751  N   VAL L 170      -5.863  38.041  74.284  1.00 65.16           N
ATOM   1752  CA  VAL L 170      -5.120  37.162  75.161  1.00 71.46           C
ATOM   1753  C   VAL L 170      -5.961  36.862  76.402  1.00 76.79           C
ATOM   1754  O   VAL L 170      -6.572  37.765  76.981  1.00 70.84           O
ATOM   1755  CB  VAL L 170      -3.796  37.828  75.579  1.00 74.00           C
ATOM   1756  CG1 VAL L 170      -2.972  36.897  76.450  1.00 74.38           C
ATOM   1757  CG2 VAL L 170      -3.004  38.244  74.343  1.00 77.97           C
ATOM   1758  H   VAL L 170      -5.984  39.008  74.551  1.00 65.16           H
ATOM   1759  HA  VAL L 170      -4.896  36.233  74.636  1.00 71.46           H
ATOM   1760  HB  VAL L 170      -4.029  38.718  76.164  1.00 74.00           H
ATOM   1761 HG11 VAL L 170      -3.546  36.626  77.336  1.00 74.38           H
ATOM   1762 HG12 VAL L 170      -2.725  35.997  75.887  1.00 74.38           H
ATOM   1763 HG13 VAL L 170      -2.053  37.400  76.752  1.00 74.38           H
ATOM   1764 HG21 VAL L 170      -2.765  37.361  73.750  1.00 77.97           H
ATOM   1765 HG22 VAL L 170      -3.600  38.933  73.745  1.00 77.97           H
ATOM   1766 HG23 VAL L 170      -2.081  38.735  74.651  1.00 77.97           H
ATOM   1767  N   LYS L 171      -6.005  35.591  76.799  1.00 82.81           N
ATOM   1768  CA  LYS L 171      -6.647  35.214  78.057  1.00 82.57           C
ATOM   1769  C   LYS L 171      -5.742  35.620  79.222  1.00 79.61           C
ATOM   1770  O   LYS L 171      -4.521  35.498  79.125  1.00 86.20           O
ATOM   1771  CB  LYS L 171      -6.973  33.720  78.100  1.00 86.06           C
ATOM   1772  CG  LYS L 171      -8.198  33.353  77.271  1.00 86.54           C
ATOM   1773  CD  LYS L 171      -8.931  32.142  77.837  1.00 91.23           C
ATOM   1774  CE  LYS L 171      -8.259  30.838  77.443  1.00 93.88           C
ATOM   1775  NZ  LYS L 171      -8.361  30.572  75.977  1.00 92.60           N
ATOM   1776  H   LYS L 171      -5.588  34.876  76.221  1.00 82.81           H
ATOM   1777  HA  LYS L 171      -7.597  35.741  78.140  1.00 82.57           H
ATOM   1778  HB2 LYS L 171      -7.156  33.434  79.136  1.00 86.06           H
ATOM   1779  HB3 LYS L 171      -6.116  33.166  77.717  1.00 86.06           H
ATOM   1780  HG2 LYS L 171      -7.879  33.127  76.253  1.00 86.54           H
ATOM   1781  HG3 LYS L 171      -8.881  34.203  77.258  1.00 86.54           H
ATOM   1782  HD2 LYS L 171      -9.953  32.140  77.458  1.00 91.23           H
ATOM   1783  HD3 LYS L 171      -8.946  32.216  78.924  1.00 91.23           H
ATOM   1784  HE2 LYS L 171      -8.736  30.020  77.982  1.00 93.88           H
ATOM   1785  HE3 LYS L 171      -7.206  30.889  77.718  1.00 93.88           H
ATOM   1786  HZ1 LYS L 171      -9.334  30.523  75.711  1.00 92.60           H
ATOM   1787  HZ2 LYS L 171      -7.910  31.318  75.467  1.00 92.60           H
ATOM   1788  HZ3 LYS L 171      -7.908  29.695  75.762  1.00 92.60           H
ATOM   1789  N   PRO L 172      -6.339  36.104  80.327  1.00 73.15           N
ATOM   1790  CA  PRO L 172      -5.589  36.756  81.415  1.00 71.92           C
ATOM   1791  C   PRO L 172      -4.430  35.958  82.026  1.00 75.91           C
ATOM   1792  O   PRO L 172      -3.543  36.544  82.660  1.00 73.56           O
ATOM   1793  CB  PRO L 172      -6.673  37.020  82.480  1.00 70.71           C
ATOM   1794  CG  PRO L 172      -7.965  37.006  81.736  1.00 67.57           C
ATOM   1795  CD  PRO L 172      -7.781  36.010  80.637  1.00 70.46           C
ATOM   1796  HA  PRO L 172      -5.081  37.638  81.025  1.00 71.92           H
ATOM   1797  HB2 PRO L 172      -6.515  37.989  82.954  1.00 70.71           H
ATOM   1798  HB3 PRO L 172      -6.661  36.238  83.239  1.00 70.71           H
ATOM   1799  HG2 PRO L 172      -8.179  37.992  81.324  1.00 67.57           H
ATOM   1800  HG3 PRO L 172      -8.780  36.702  82.393  1.00 67.57           H
ATOM   1801  HD2 PRO L 172      -8.043  35.007  80.972  1.00 70.46           H
ATOM   1802  HD3 PRO L 172      -8.385  36.272  79.768  1.00 70.46           H
ATOM   1803  N   GLU L 173      -4.444  34.638  81.855  1.00 78.93           N
ATOM   1804  CA  GLU L 173      -3.358  33.793  82.334  1.00 84.91           C
ATOM   1805  C   GLU L 173      -2.017  34.088  81.638  1.00 89.12           C
ATOM   1806  O   GLU L 173      -0.960  33.859  82.223  1.00 92.96           O
ATOM   1807  CB  GLU L 173      -3.707  32.288  82.107  1.00  0.00           C
ATOM   1808  CG  GLU L 173      -4.876  31.798  82.979  1.00  0.00           C
ATOM   1809  CD  GLU L 173      -6.235  32.362  82.557  1.00  0.00           C
ATOM   1810  OE1 GLU L 173      -6.764  32.125  81.471  1.00  0.00           O
ATOM   1811  OE2 GLU L 173      -6.814  33.167  83.497  1.00  0.00           O
ATOM   1812  H   GLU L 173      -5.307  34.292  82.255  1.00 78.93           H
ATOM   1813  HA  GLU L 173      -3.246  34.013  83.396  1.00 84.91           H
ATOM   1814  HB2 GLU L 173      -2.827  31.690  82.339  1.00  0.00           H
ATOM   1815  HB3 GLU L 173      -3.975  32.150  81.060  1.00  0.00           H
ATOM   1816  HG2 GLU L 173      -4.685  32.096  84.011  1.00  0.00           H
ATOM   1817  HG3 GLU L 173      -4.919  30.710  82.917  1.00  0.00           H
ATOM   1818  N   ASN L 174      -2.065  34.623  80.414  1.00 87.96           N
ATOM   1819  CA  ASN L 174      -0.885  34.700  79.541  1.00 87.95           C
ATOM   1820  C   ASN L 174      -0.105  36.020  79.540  1.00 84.87           C
ATOM   1821  O   ASN L 174       1.016  36.056  79.036  1.00 87.11           O
ATOM   1822  CB  ASN L 174      -1.294  34.409  78.091  1.00 87.46           C
ATOM   1823  CG  ASN L 174      -2.266  33.249  77.968  1.00 89.87           C
ATOM   1824  ND2 ASN L 174      -3.149  33.259  77.112  1.00 88.67           N
ATOM   1825  OD1 ASN L 174      -2.109  32.246  78.819  1.00 93.37           O
ATOM   1826  H   ASN L 174      -2.944  34.988  80.077  1.00 87.96           H
ATOM   1827  HA  ASN L 174      -0.211  33.955  79.964  1.00 87.95           H
ATOM   1828  HB2 ASN L 174      -0.397  34.172  77.518  1.00 87.46           H
ATOM   1829  HB3 ASN L 174      -1.764  35.301  77.677  1.00 87.46           H
ATOM   1830 HD21 ASN L 174      -3.790  32.482  77.038  1.00 88.67           H
ATOM   1831 HD22 ASN L 174      -3.233  34.044  76.483  1.00 88.67           H
ATOM   1832  N   TYR L 175      -0.685  37.094  80.081  1.00 79.63           N
ATOM   1833  CA  TYR L 175      -0.101  38.451  79.963  1.00 77.40           C
ATOM   1834  C   TYR L 175       1.394  38.506  80.346  1.00 81.01           C
ATOM   1835  O   TYR L 175       2.219  39.142  79.670  1.00 73.48           O
ATOM   1836  CB  TYR L 175      -0.881  39.483  80.812  1.00 74.11           C
ATOM   1837  CG  TYR L 175      -2.381  39.652  80.529  1.00 68.46           C
ATOM   1838  CD1 TYR L 175      -2.990  39.128  79.380  1.00 64.81           C
ATOM   1839  CD2 TYR L 175      -3.184  40.372  81.420  1.00 67.13           C
ATOM   1840  CE1 TYR L 175      -4.351  39.302  79.140  1.00 61.72           C
ATOM   1841  CE2 TYR L 175      -4.540  40.559  81.190  1.00 62.00           C
ATOM   1842  CZ  TYR L 175      -5.128  40.026  80.056  1.00 61.80           C
ATOM   1843  OH  TYR L 175      -6.485  40.207  79.858  1.00 53.17           O
ATOM   1844  H   TYR L 175      -1.551  36.978  80.588  1.00 79.63           H
ATOM   1845  HA  TYR L 175      -0.185  38.708  78.907  1.00 77.40           H
ATOM   1846  HB2 TYR L 175      -0.409  40.454  80.659  1.00 74.11           H
ATOM   1847  HB3 TYR L 175      -0.778  39.190  81.857  1.00 74.11           H
ATOM   1848  HD1 TYR L 175      -2.392  38.579  78.667  1.00 64.81           H
ATOM   1849  HD2 TYR L 175      -2.738  40.793  82.309  1.00 67.13           H
ATOM   1850  HE1 TYR L 175      -4.805  38.882  78.254  1.00 61.72           H
ATOM   1851  HE2 TYR L 175      -5.136  41.120  81.895  1.00 62.00           H
ATOM   1852  HH  TYR L 175      -6.834  39.814  79.054  1.00 53.17           H
ATOM   1853  N   ARG L 176       1.727  37.815  81.432  1.00 85.14           N
ATOM   1854  CA  ARG L 176       3.097  37.738  81.945  1.00 83.07           C
ATOM   1855  C   ARG L 176       4.089  37.195  80.904  1.00 84.42           C
ATOM   1856  O   ARG L 176       5.266  37.563  80.901  1.00 84.97           O
ATOM   1857  CB  ARG L 176       3.118  36.847  83.200  1.00 86.34           C
ATOM   1858  CG  ARG L 176       2.388  37.433  84.408  1.00 83.42           C
ATOM   1859  CD  ARG L 176       3.312  38.366  85.169  1.00 83.43           C
ATOM   1860  NE  ARG L 176       2.604  39.398  85.921  1.00 80.06           N
ATOM   1861  CZ  ARG L 176       3.202  40.413  86.546  1.00 79.30           C
ATOM   1862  NH1 ARG L 176       4.527  40.544  86.522  1.00 84.67           N
ATOM   1863  NH2 ARG L 176       2.478  41.312  87.195  1.00 73.92           N
ATOM   1864  H   ARG L 176       1.000  37.319  81.927  1.00 85.14           H
ATOM   1865  HA  ARG L 176       3.415  38.751  82.189  1.00 83.07           H
ATOM   1866  HB2 ARG L 176       4.158  36.678  83.480  1.00 86.34           H
ATOM   1867  HB3 ARG L 176       2.650  35.895  82.949  1.00 86.34           H
ATOM   1868  HG2 ARG L 176       2.070  36.624  85.066  1.00 83.42           H
ATOM   1869  HG3 ARG L 176       1.514  37.989  84.067  1.00 83.42           H
ATOM   1870  HD2 ARG L 176       3.976  38.853  84.455  1.00 83.43           H
ATOM   1871  HD3 ARG L 176       3.902  37.773  85.868  1.00 83.43           H
ATOM   1872  HE  ARG L 176       1.597  39.339  85.971  1.00 80.06           H
ATOM   1873 HH11 ARG L 176       5.093  39.866  86.031  1.00 84.67           H
ATOM   1874 HH12 ARG L 176       4.966  41.321  86.995  1.00 84.67           H
ATOM   1875 HH21 ARG L 176       2.932  42.084  87.663  1.00 73.92           H
ATOM   1876 HH22 ARG L 176       1.472  41.226  87.222  1.00 73.92           H
ATOM   1877  N   ARG L 177       3.604  36.324  80.022  1.00 81.19           N
ATOM   1878  CA  ARG L 177       4.432  35.679  79.010  1.00 78.23           C
ATOM   1879  C   ARG L 177       4.863  36.590  77.823  1.00 78.16           C
ATOM   1880  O   ARG L 177       5.763  36.225  77.071  1.00 79.83           O
ATOM   1881  CB  ARG L 177       3.687  34.436  78.487  1.00  0.00           C
ATOM   1882  CG  ARG L 177       3.255  33.481  79.614  1.00  0.00           C
ATOM   1883  CD  ARG L 177       2.547  32.245  79.051  1.00  0.00           C
ATOM   1884  NE  ARG L 177       1.905  31.475  80.126  1.00  0.00           N
ATOM   1885  CZ  ARG L 177       1.027  30.471  79.948  1.00  0.00           C
ATOM   1886  NH1 ARG L 177       0.735  30.000  78.725  1.00  0.00           N
ATOM   1887  NH2 ARG L 177       0.425  29.932  81.018  1.00  0.00           N
ATOM   1888  H   ARG L 177       2.737  36.651  79.615  1.00 81.19           H
ATOM   1889  HA  ARG L 177       5.367  35.413  79.502  1.00 78.23           H
ATOM   1890  HB2 ARG L 177       2.803  34.759  77.935  1.00  0.00           H
ATOM   1891  HB3 ARG L 177       4.341  33.895  77.801  1.00  0.00           H
ATOM   1892  HG2 ARG L 177       4.129  33.166  80.186  1.00  0.00           H
ATOM   1893  HG3 ARG L 177       2.563  33.996  80.281  1.00  0.00           H
ATOM   1894  HD2 ARG L 177       1.782  32.566  78.342  1.00  0.00           H
ATOM   1895  HD3 ARG L 177       3.271  31.616  78.530  1.00  0.00           H
ATOM   1896  HE  ARG L 177       2.095  31.777  81.069  1.00  0.00           H
ATOM   1897 HH11 ARG L 177       0.069  29.250  78.618  1.00  0.00           H
ATOM   1898 HH12 ARG L 177       1.184  30.397  77.911  1.00  0.00           H
ATOM   1899 HH21 ARG L 177       0.635  30.279  81.943  1.00  0.00           H
ATOM   1900 HH22 ARG L 177      -0.238  29.179  80.899  1.00  0.00           H
ATOM   1901  N   LEU L 178       4.244  37.762  77.661  1.00 74.94           N
ATOM   1902  CA  LEU L 178       4.457  38.608  76.460  1.00 68.90           C
ATOM   1903  C   LEU L 178       5.849  39.249  76.408  1.00 69.40           C
ATOM   1904  O   LEU L 178       6.346  39.769  77.414  1.00 67.01           O
ATOM   1905  CB  LEU L 178       3.402  39.716  76.390  1.00 63.60           C
ATOM   1906  CG  LEU L 178       1.923  39.303  76.421  1.00 62.41           C
ATOM   1907  CD1 LEU L 178       1.052  40.526  76.687  1.00 59.10           C
ATOM   1908  CD2 LEU L 178       1.483  38.576  75.150  1.00 61.65           C
ATOM   1909  H   LEU L 178       3.610  38.083  78.379  1.00 74.94           H
ATOM   1910  HA  LEU L 178       4.369  37.938  75.605  1.00 68.90           H
ATOM   1911  HB2 LEU L 178       3.567  40.263  75.462  1.00 63.60           H
ATOM   1912  HB3 LEU L 178       3.572  40.380  77.238  1.00 63.60           H
ATOM   1913  HG  LEU L 178       1.798  38.588  77.234  1.00 62.41           H
ATOM   1914 HD11 LEU L 178       1.351  40.988  77.628  1.00 59.10           H
ATOM   1915 HD12 LEU L 178       1.175  41.243  75.875  1.00 59.10           H
ATOM   1916 HD13 LEU L 178       0.007  40.222  76.748  1.00 59.10           H
ATOM   1917 HD21 LEU L 178       1.586  39.244  74.295  1.00 61.65           H
ATOM   1918 HD22 LEU L 178       2.108  37.696  75.000  1.00 61.65           H
ATOM   1919 HD23 LEU L 178       0.442  38.270  75.249  1.00 61.65           H
ATOM   1920  N   ASP L 179       6.483  39.228  75.240  1.00 68.86           N
ATOM   1921  CA  ASP L 179       7.839  39.753  75.143  1.00 73.87           C
ATOM   1922  C   ASP L 179       7.785  41.276  75.157  1.00 72.28           C
ATOM   1923  O   ASP L 179       7.985  41.915  74.124  1.00 75.22           O
ATOM   1924  CB  ASP L 179       8.534  39.277  73.834  1.00  0.00           C
ATOM   1925  CG  ASP L 179       8.631  37.752  73.774  1.00  0.00           C
ATOM   1926  OD1 ASP L 179       7.934  37.056  73.037  1.00  0.00           O
ATOM   1927  OD2 ASP L 179       9.567  37.226  74.617  1.00  0.00           O
ATOM   1928  H   ASP L 179       6.536  38.229  75.105  1.00 68.86           H
ATOM   1929  HA  ASP L 179       8.415  39.383  75.991  1.00 73.87           H
ATOM   1930  HB2 ASP L 179       9.538  39.698  73.793  1.00  0.00           H
ATOM   1931  HB3 ASP L 179       7.957  39.629  72.979  1.00  0.00           H
ATOM   1932  N   ILE L 180       7.513  41.851  76.328  1.00 67.23           N
ATOM   1933  CA  ILE L 180       7.412  43.304  76.467  1.00 66.50           C
ATOM   1934  C   ILE L 180       8.082  43.860  77.725  1.00 68.58           C
ATOM   1935  O   ILE L 180       8.323  43.144  78.695  1.00 66.29           O
ATOM   1936  CB  ILE L 180       5.948  43.797  76.326  1.00 64.58           C
ATOM   1937  CG1 ILE L 180       5.053  43.253  77.455  1.00 62.96           C
ATOM   1938  CG2 ILE L 180       5.394  43.423  74.956  1.00 62.89           C
ATOM   1939  CD1 ILE L 180       3.684  43.909  77.520  1.00 59.73           C
ATOM   1940  H   ILE L 180       7.373  41.268  77.141  1.00 67.23           H
ATOM   1941  HA  ILE L 180       8.015  43.706  75.653  1.00 66.50           H
ATOM   1942  HB  ILE L 180       5.949  44.883  76.415  1.00 64.58           H
ATOM   1943 HG12 ILE L 180       5.560  43.419  78.406  1.00 62.96           H
ATOM   1944 HG13 ILE L 180       4.915  42.183  77.299  1.00 62.96           H
ATOM   1945 HG21 ILE L 180       6.022  43.859  74.179  1.00 62.89           H
ATOM   1946 HG22 ILE L 180       5.386  42.338  74.851  1.00 62.89           H
ATOM   1947 HG23 ILE L 180       4.378  43.805  74.858  1.00 62.89           H
ATOM   1948 HD11 ILE L 180       3.802  44.981  77.676  1.00 59.73           H
ATOM   1949 HD12 ILE L 180       3.153  43.734  76.585  1.00 59.73           H
ATOM   1950 HD13 ILE L 180       3.115  43.482  78.346  1.00 59.73           H
ATOM   1951  N   VAL L 181       8.357  45.172  77.711  1.00 69.92           N
ATOM   1952  CA  VAL L 181       8.877  45.942  78.855  1.00 72.10           C
ATOM   1953  C   VAL L 181       8.031  45.663  80.100  1.00 70.99           C
ATOM   1954  O   VAL L 181       6.834  45.950  80.094  1.00 66.08           O
ATOM   1955  CB  VAL L 181       8.844  47.457  78.542  1.00 72.74           C
ATOM   1956  CG1 VAL L 181       9.191  48.314  79.769  1.00 76.89           C
ATOM   1957  CG2 VAL L 181       9.819  47.822  77.417  1.00 73.12           C
ATOM   1958  H   VAL L 181       8.133  45.681  76.871  1.00 69.92           H
ATOM   1959  HA  VAL L 181       9.908  45.642  79.048  1.00 72.10           H
ATOM   1960  HB  VAL L 181       7.840  47.731  78.215  1.00 72.74           H
ATOM   1961 HG11 VAL L 181       8.387  48.267  80.500  1.00 76.89           H
ATOM   1962 HG12 VAL L 181      10.119  47.957  80.214  1.00 76.89           H
ATOM   1963 HG13 VAL L 181       9.309  49.356  79.470  1.00 76.89           H
ATOM   1964 HG21 VAL L 181      10.841  47.608  77.724  1.00 73.12           H
ATOM   1965 HG22 VAL L 181       9.593  47.255  76.514  1.00 73.12           H
ATOM   1966 HG23 VAL L 181       9.737  48.884  77.181  1.00 73.12           H
ATOM   1967  N   ARG L 182       8.660  45.209  81.196  1.00 67.92           N
ATOM   1968  CA  ARG L 182       7.949  44.689  82.384  1.00 67.89           C
ATOM   1969  C   ARG L 182       6.895  45.615  83.000  1.00 63.50           C
ATOM   1970  O   ARG L 182       5.944  45.121  83.595  1.00 60.07           O
ATOM   1971  CB  ARG L 182       8.925  44.264  83.495  1.00 72.14           C
ATOM   1972  CG  ARG L 182       9.928  43.168  83.101  1.00 76.88           C
ATOM   1973  CD  ARG L 182      10.514  42.417  84.311  1.00 81.51           C
ATOM   1974  NE  ARG L 182       9.603  41.368  84.836  1.00 81.59           N
ATOM   1975  CZ  ARG L 182       8.705  41.465  85.814  1.00 83.06           C
ATOM   1976  NH1 ARG L 182       8.601  42.566  86.479  1.00 84.69           N
ATOM   1977  NH2 ARG L 182       7.953  40.413  86.123  1.00 84.53           N
ATOM   1978  H   ARG L 182       9.632  44.951  81.083  1.00 67.92           H
ATOM   1979  HA  ARG L 182       7.390  43.816  82.053  1.00 67.89           H
ATOM   1980  HB2 ARG L 182       8.310  43.894  84.311  1.00 72.14           H
ATOM   1981  HB3 ARG L 182       9.474  45.135  83.856  1.00 72.14           H
ATOM   1982  HG2 ARG L 182      10.744  43.630  82.544  1.00 76.88           H
ATOM   1983  HG3 ARG L 182       9.444  42.448  82.448  1.00 76.88           H
ATOM   1984  HD2 ARG L 182      10.797  43.128  85.089  1.00 81.51           H
ATOM   1985  HD3 ARG L 182      11.430  41.923  83.977  1.00 81.51           H
ATOM   1986  HE  ARG L 182       9.687  40.474  84.373  1.00 81.59           H
ATOM   1987 HH11 ARG L 182       7.982  42.654  87.277  1.00 84.69           H
ATOM   1988 HH12 ARG L 182       9.234  43.316  86.283  1.00 84.69           H
ATOM   1989 HH21 ARG L 182       8.058  39.549  85.610  1.00 84.53           H
ATOM   1990 HH22 ARG L 182       7.277  40.478  86.871  1.00 84.53           H
ATOM   1991  N   SER L 183       7.057  46.932  82.843  1.00 64.48           N
ATOM   1992  CA  SER L 183       6.073  47.941  83.266  1.00 62.47           C
ATOM   1993  C   SER L 183       4.683  47.650  82.688  1.00 59.51           C
ATOM   1994  O   SER L 183       3.690  47.723  83.403  1.00 54.43           O
ATOM   1995  CB  SER L 183       6.532  49.330  82.791  1.00 64.26           C
ATOM   1996  OG  SER L 183       6.134  50.370  83.660  1.00 66.51           O
ATOM   1997  H   SER L 183       7.862  47.233  82.321  1.00 64.48           H
ATOM   1998  HA  SER L 183       6.001  47.940  84.355  1.00 62.47           H
ATOM   1999  HB2 SER L 183       6.156  49.527  81.786  1.00 64.26           H
ATOM   2000  HB3 SER L 183       7.622  49.348  82.752  1.00 64.26           H
ATOM   2001  HG  SER L 183       6.415  51.247  83.309  1.00 66.51           H
ATOM   2002  N   LEU L 184       4.618  47.229  81.420  1.00 60.13           N
ATOM   2003  CA  LEU L 184       3.361  47.028  80.704  1.00 57.49           C
ATOM   2004  C   LEU L 184       2.530  45.842  81.251  1.00 57.32           C
ATOM   2005  O   LEU L 184       1.315  45.797  81.030  1.00 52.06           O
ATOM   2006  CB  LEU L 184       3.645  46.840  79.198  1.00 58.05           C
ATOM   2007  CG  LEU L 184       4.294  48.051  78.499  1.00 57.30           C
ATOM   2008  CD1 LEU L 184       4.806  47.705  77.097  1.00 56.99           C
ATOM   2009  CD2 LEU L 184       3.308  49.204  78.367  1.00 53.94           C
ATOM   2010  H   LEU L 184       5.477  47.039  80.919  1.00 60.13           H
ATOM   2011  HA  LEU L 184       2.751  47.918  80.857  1.00 57.49           H
ATOM   2012  HB2 LEU L 184       2.698  46.618  78.707  1.00 58.05           H
ATOM   2013  HB3 LEU L 184       4.318  45.989  79.091  1.00 58.05           H
ATOM   2014  HG  LEU L 184       5.150  48.393  79.082  1.00 57.30           H
ATOM   2015 HD11 LEU L 184       5.577  46.944  77.186  1.00 56.99           H
ATOM   2016 HD12 LEU L 184       4.001  47.336  76.458  1.00 56.99           H
ATOM   2017 HD13 LEU L 184       5.245  48.589  76.635  1.00 56.99           H
ATOM   2018 HD21 LEU L 184       2.446  48.904  77.771  1.00 53.94           H
ATOM   2019 HD22 LEU L 184       2.977  49.487  79.366  1.00 53.94           H
ATOM   2020 HD23 LEU L 184       3.800  50.053  77.893  1.00 53.94           H
ATOM   2021  N   TYR L 185       3.162  44.900  81.961  1.00 57.72           N
ATOM   2022  CA  TYR L 185       2.418  43.768  82.545  1.00 58.95           C
ATOM   2023  C   TYR L 185       1.411  44.267  83.565  1.00 59.46           C
ATOM   2024  O   TYR L 185       0.244  43.868  83.560  1.00 54.52           O
ATOM   2025  CB  TYR L 185       3.336  42.780  83.263  1.00 62.54           C
ATOM   2026  CG  TYR L 185       4.448  42.196  82.439  1.00 61.85           C
ATOM   2027  CD1 TYR L 185       4.258  41.848  81.103  1.00 61.38           C
ATOM   2028  CD2 TYR L 185       5.687  41.969  83.010  1.00 63.00           C
ATOM   2029  CE1 TYR L 185       5.296  41.303  80.361  1.00 62.33           C
ATOM   2030  CE2 TYR L 185       6.721  41.421  82.285  1.00 64.97           C
ATOM   2031  CZ  TYR L 185       6.523  41.095  80.969  1.00 63.57           C
ATOM   2032  OH  TYR L 185       7.567  40.559  80.272  1.00 68.43           O
ATOM   2033  H   TYR L 185       4.160  44.965  82.099  1.00 57.72           H
ATOM   2034  HA  TYR L 185       1.925  43.266  81.712  1.00 58.95           H
ATOM   2035  HB2 TYR L 185       2.721  41.956  83.625  1.00 62.54           H
ATOM   2036  HB3 TYR L 185       3.785  43.298  84.110  1.00 62.54           H
ATOM   2037  HD1 TYR L 185       3.294  42.004  80.641  1.00 61.38           H
ATOM   2038  HD2 TYR L 185       5.847  42.227  84.046  1.00 63.00           H
ATOM   2039  HE1 TYR L 185       5.149  41.044  79.323  1.00 62.33           H
ATOM   2040  HE2 TYR L 185       7.681  41.249  82.750  1.00 64.97           H
ATOM   2041  HH  TYR L 185       7.377  40.348  79.355  1.00 68.43           H
ATOM   2042  N   GLU L 186       1.905  45.122  84.460  1.00 64.10           N
ATOM   2043  CA  GLU L 186       1.070  45.856  85.410  1.00 65.56           C
ATOM   2044  C   GLU L 186      -0.125  46.465  84.677  1.00 59.96           C
ATOM   2045  O   GLU L 186      -1.275  46.282  85.084  1.00 54.12           O
ATOM   2046  CB  GLU L 186       1.876  46.985  86.073  1.00 69.03           C
ATOM   2047  CG  GLU L 186       1.524  47.235  87.530  1.00 72.66           C
ATOM   2048  CD  GLU L 186       2.228  46.274  88.470  1.00 78.01           C
ATOM   2049  OE1 GLU L 186       3.189  45.605  88.027  1.00 79.34           O
ATOM   2050  OE2 GLU L 186       1.827  46.191  89.654  1.00 82.64           O
ATOM   2051  H   GLU L 186       2.904  45.270  84.483  1.00 64.10           H
ATOM   2052  HA  GLU L 186       0.726  45.163  86.177  1.00 65.56           H
ATOM   2053  HB2 GLU L 186       1.696  47.905  85.516  1.00 69.03           H
ATOM   2054  HB3 GLU L 186       2.934  46.727  86.017  1.00 69.03           H
ATOM   2055  HG2 GLU L 186       0.447  47.120  87.654  1.00 72.66           H
ATOM   2056  HG3 GLU L 186       1.813  48.253  87.790  1.00 72.66           H
ATOM   2057  N   ASP L 187       0.166  47.174  83.584  1.00 55.69           N
ATOM   2058  CA  ASP L 187      -0.854  47.929  82.855  1.00 52.95           C
ATOM   2059  C   ASP L 187      -1.977  47.011  82.374  1.00 50.03           C
ATOM   2060  O   ASP L 187      -3.146  47.315  82.594  1.00 48.62           O
ATOM   2061  CB  ASP L 187      -0.231  48.700  81.684  1.00 51.96           C
ATOM   2062  CG  ASP L 187       0.856  49.673  82.128  1.00 53.35           C
ATOM   2063  OD1 ASP L 187       0.870  50.074  83.306  1.00 56.68           O
ATOM   2064  OD2 ASP L 187       1.707  50.043  81.300  1.00 50.85           O
ATOM   2065  H   ASP L 187       1.119  47.190  83.250  1.00 55.69           H
ATOM   2066  HA  ASP L 187      -1.290  48.655  83.541  1.00 52.95           H
ATOM   2067  HB2 ASP L 187      -1.017  49.262  81.180  1.00 51.96           H
ATOM   2068  HB3 ASP L 187       0.206  47.983  80.989  1.00 51.96           H
ATOM   2069  N   LEU L 188      -1.611  45.884  81.755  1.00 49.28           N
ATOM   2070  CA  LEU L 188      -2.588  44.895  81.276  1.00 49.33           C
ATOM   2071  C   LEU L 188      -3.470  44.327  82.383  1.00 53.96           C
ATOM   2072  O   LEU L 188      -4.686  44.228  82.218  1.00 55.09           O
ATOM   2073  CB  LEU L 188      -1.882  43.741  80.555  1.00 49.73           C
ATOM   2074  CG  LEU L 188      -1.312  44.093  79.170  1.00 50.96           C
ATOM   2075  CD1 LEU L 188      -0.249  43.090  78.733  1.00 54.54           C
ATOM   2076  CD2 LEU L 188      -2.415  44.188  78.123  1.00 46.70           C
ATOM   2077  H   LEU L 188      -0.627  45.705  81.611  1.00 49.28           H
ATOM   2078  HA  LEU L 188      -3.238  45.433  80.585  1.00 49.33           H
ATOM   2079  HB2 LEU L 188      -2.600  42.931  80.429  1.00 49.73           H
ATOM   2080  HB3 LEU L 188      -1.058  43.402  81.184  1.00 49.73           H
ATOM   2081  HG  LEU L 188      -0.840  45.072  79.257  1.00 50.96           H
ATOM   2082 HD11 LEU L 188       0.547  43.057  79.477  1.00 54.54           H
ATOM   2083 HD12 LEU L 188      -0.699  42.102  78.639  1.00 54.54           H
ATOM   2084 HD13 LEU L 188       0.164  43.394  77.771  1.00 54.54           H
ATOM   2085 HD21 LEU L 188      -2.902  43.218  78.019  1.00 46.70           H
ATOM   2086 HD22 LEU L 188      -3.149  44.931  78.435  1.00 46.70           H
ATOM   2087 HD23 LEU L 188      -1.983  44.482  77.166  1.00 46.70           H
ATOM   2088  N   GLU L 189      -2.852  43.928  83.497  1.00 57.08           N
ATOM   2089  CA  GLU L 189      -3.583  43.334  84.630  1.00 56.38           C
ATOM   2090  C   GLU L 189      -4.409  44.346  85.394  1.00 52.46           C
ATOM   2091  O   GLU L 189      -5.317  43.973  86.124  1.00 53.55           O
ATOM   2092  CB  GLU L 189      -2.617  42.634  85.605  1.00 59.15           C
ATOM   2093  CG  GLU L 189      -2.224  41.235  85.150  1.00 61.76           C
ATOM   2094  CD  GLU L 189      -1.048  40.650  85.908  1.00 65.89           C
ATOM   2095  OE1 GLU L 189      -0.348  41.404  86.623  1.00 65.79           O
ATOM   2096  OE2 GLU L 189      -0.817  39.428  85.763  1.00 67.18           O
ATOM   2097  H   GLU L 189      -1.850  44.037  83.565  1.00 57.08           H
ATOM   2098  HA  GLU L 189      -4.265  42.604  84.194  1.00 56.38           H
ATOM   2099  HB2 GLU L 189      -3.100  42.560  86.579  1.00 59.15           H
ATOM   2100  HB3 GLU L 189      -1.714  43.238  85.692  1.00 59.15           H
ATOM   2101  HG2 GLU L 189      -1.963  41.279  84.093  1.00 61.76           H
ATOM   2102  HG3 GLU L 189      -3.082  40.576  85.286  1.00 61.76           H
ATOM   2103  N   ASP L 190      -4.076  45.620  85.257  1.00 52.26           N
ATOM   2104  CA  ASP L 190      -4.878  46.687  85.832  1.00 55.77           C
ATOM   2105  C   ASP L 190      -6.103  46.968  84.923  1.00 52.02           C
ATOM   2106  O   ASP L 190      -6.180  48.002  84.259  1.00 48.08           O
ATOM   2107  CB  ASP L 190      -3.994  47.926  86.023  1.00 60.58           C
ATOM   2108  CG  ASP L 190      -4.701  49.060  86.736  1.00 67.23           C
ATOM   2109  OD1 ASP L 190      -5.910  48.945  87.033  1.00 68.35           O
ATOM   2110  OD2 ASP L 190      -4.037  50.084  86.990  1.00 73.31           O
ATOM   2111  H   ASP L 190      -3.242  45.857  84.739  1.00 52.26           H
ATOM   2112  HA  ASP L 190      -5.264  46.397  86.809  1.00 55.77           H
ATOM   2113  HB2 ASP L 190      -3.676  48.279  85.042  1.00 60.58           H
ATOM   2114  HB3 ASP L 190      -3.120  47.641  86.608  1.00 60.58           H
ATOM   2115  N   HIS L 191      -7.052  46.028  84.911  1.00 53.23           N
ATOM   2116  CA  HIS L 191      -8.264  46.119  84.083  1.00 51.40           C
ATOM   2117  C   HIS L 191      -9.095  47.316  84.502  1.00 45.95           C
ATOM   2118  O   HIS L 191      -9.156  47.635  85.689  1.00 42.23           O
ATOM   2119  CB  HIS L 191      -9.141  44.869  84.244  1.00 55.10           C
ATOM   2120  CG  HIS L 191      -8.661  43.679  83.476  1.00 66.99           C
ATOM   2121  CD2 HIS L 191      -7.550  42.952  83.847  1.00 74.75           C
ATOM   2122  ND1 HIS L 191      -9.151  43.074  82.367  1.00 69.73           N
ATOM   2123  NE2 HIS L 191      -7.371  41.957  82.997  1.00 73.08           N
ATOM   2124  CE1 HIS L 191      -8.328  42.008  82.089  1.00 72.99           C
ATOM   2125  H   HIS L 191      -6.931  45.216  85.499  1.00 53.23           H
ATOM   2126  HA  HIS L 191      -7.940  46.214  83.047  1.00 51.40           H
ATOM   2127  HB2 HIS L 191     -10.148  45.112  83.904  1.00 55.10           H
ATOM   2128  HB3 HIS L 191      -9.169  44.605  85.301  1.00 55.10           H
ATOM   2129  HD2 HIS L 191      -6.923  43.163  84.701  1.00 74.75           H
ATOM   2130  HE2 HIS L 191      -6.577  41.226  83.038  1.00 73.08           H
ATOM   2131  HE1 HIS L 191      -8.438  41.368  81.316  1.00 72.99           H
ATOM   2132  N   PRO L 192      -9.765  47.975  83.541  1.00 40.97           N
ATOM   2133  CA  PRO L 192     -10.660  49.049  83.949  1.00 40.56           C
ATOM   2134  C   PRO L 192     -11.660  48.557  85.002  1.00 40.95           C
ATOM   2135  O   PRO L 192     -12.218  47.468  84.876  1.00 42.36           O
ATOM   2136  CB  PRO L 192     -11.361  49.433  82.639  1.00 39.90           C
ATOM   2137  CG  PRO L 192     -10.355  49.079  81.584  1.00 40.28           C
ATOM   2138  CD  PRO L 192      -9.755  47.800  82.079  1.00 41.31           C
ATOM   2139  HA  PRO L 192     -10.146  49.890  84.414  1.00 40.56           H
ATOM   2140  HB2 PRO L 192     -11.589  50.499  82.617  1.00 39.90           H
ATOM   2141  HB3 PRO L 192     -12.280  48.862  82.508  1.00 39.90           H
ATOM   2142  HG2 PRO L 192      -9.595  49.856  81.495  1.00 40.28           H
ATOM   2143  HG3 PRO L 192     -10.840  48.933  80.619  1.00 40.28           H
ATOM   2144  HD2 PRO L 192     -10.360  46.943  81.783  1.00 41.31           H
ATOM   2145  HD3 PRO L 192      -8.739  47.674  81.706  1.00 41.31           H
ATOM   2146  N   ASN L 193     -11.860  49.360  86.035  1.00 41.66           N
ATOM   2147  CA  ASN L 193     -12.555  48.931  87.242  1.00 41.92           C
ATOM   2148  C   ASN L 193     -13.275  50.153  87.782  1.00 39.99           C
ATOM   2149  O   ASN L 193     -12.641  51.162  88.092  1.00 41.26           O
ATOM   2150  CB  ASN L 193     -11.522  48.403  88.244  1.00 45.12           C
ATOM   2151  CG  ASN L 193     -12.149  47.769  89.481  1.00 47.27           C
ATOM   2152  OD1 ASN L 193     -12.753  48.452  90.301  1.00 46.15           O
ATOM   2153  ND2 ASN L 193     -11.970  46.457  89.639  1.00 44.61           N
ATOM   2154  H   ASN L 193     -11.517  50.309  85.985  1.00 41.66           H
ATOM   2155  HA  ASN L 193     -13.271  48.132  87.050  1.00 41.92           H
ATOM   2156  HB2 ASN L 193     -10.893  49.234  88.563  1.00 45.12           H
ATOM   2157  HB3 ASN L 193     -10.908  47.653  87.745  1.00 45.12           H
ATOM   2158 HD21 ASN L 193     -12.338  45.992  90.457  1.00 44.61           H
ATOM   2159 HD22 ASN L 193     -11.467  45.928  88.941  1.00 44.61           H
ATOM   2160  N   VAL L 194     -14.598  50.071  87.867  1.00 35.15           N
ATOM   2161  CA  VAL L 194     -15.409  51.181  88.350  1.00 35.79           C
ATOM   2162  C   VAL L 194     -14.984  51.619  89.756  1.00 36.61           C
ATOM   2163  O   VAL L 194     -14.851  52.811  90.023  1.00 36.05           O
ATOM   2164  CB  VAL L 194     -16.913  50.813  88.368  1.00 36.83           C
ATOM   2165  CG1 VAL L 194     -17.721  51.892  89.075  1.00 37.63           C
ATOM   2166  CG2 VAL L 194     -17.424  50.610  86.943  1.00 40.04           C
ATOM   2167  H   VAL L 194     -15.055  49.214  87.589  1.00 35.15           H
ATOM   2168  HA  VAL L 194     -15.250  52.008  87.658  1.00 35.79           H
ATOM   2169  HB  VAL L 194     -17.034  49.880  88.919  1.00 36.83           H
ATOM   2170 HG11 VAL L 194     -17.356  52.009  90.095  1.00 37.63           H
ATOM   2171 HG12 VAL L 194     -17.614  52.836  88.540  1.00 37.63           H
ATOM   2172 HG13 VAL L 194     -18.772  51.604  89.096  1.00 37.63           H
ATOM   2173 HG21 VAL L 194     -17.309  51.536  86.380  1.00 40.04           H
ATOM   2174 HG22 VAL L 194     -16.851  49.818  86.461  1.00 40.04           H
ATOM   2175 HG23 VAL L 194     -18.477  50.331  86.971  1.00 40.04           H
ATOM   2176  N   GLN L 195     -14.767  50.652  90.642  1.00 39.24           N
ATOM   2177  CA  GLN L 195     -14.422  50.961  92.032  1.00 45.67           C
ATOM   2178  C   GLN L 195     -13.145  51.795  92.103  1.00 45.24           C
ATOM   2179  O   GLN L 195     -13.113  52.827  92.760  1.00 46.92           O
ATOM   2180  CB  GLN L 195     -14.271  49.678  92.844  1.00 52.66           C
ATOM   2181  CG  GLN L 195     -14.554  49.839  94.320  1.00 60.33           C
ATOM   2182  CD  GLN L 195     -15.602  48.846  94.786  1.00 74.05           C
ATOM   2183  NE2 GLN L 195     -16.814  49.052  94.581  1.00 76.75           N
ATOM   2184  OE1 GLN L 195     -15.149  47.753  95.405  1.00 73.97           O
ATOM   2185  H   GLN L 195     -14.841  49.687  90.352  1.00 39.24           H
ATOM   2186  HA  GLN L 195     -15.234  51.548  92.461  1.00 45.67           H
ATOM   2187  HB2 GLN L 195     -13.248  49.320  92.730  1.00 52.66           H
ATOM   2188  HB3 GLN L 195     -14.962  48.937  92.443  1.00 52.66           H
ATOM   2189  HG2 GLN L 195     -14.915  50.851  94.505  1.00 60.33           H
ATOM   2190  HG3 GLN L 195     -13.633  49.674  94.879  1.00 60.33           H
ATOM   2191 HE21 GLN L 195     -17.500  48.377  94.888  1.00 76.75           H
ATOM   2192 HE22 GLN L 195     -17.110  49.894  94.108  1.00 76.75           H
ATOM   2193  N   LYS L 196     -12.109  51.362  91.391  1.00 45.41           N
ATOM   2194  CA  LYS L 196     -10.857  52.113  91.321  1.00 45.70           C
ATOM   2195  C   LYS L 196     -11.034  53.508  90.698  1.00 43.60           C
ATOM   2196  O   LYS L 196     -10.362  54.450  91.093  1.00 41.54           O
ATOM   2197  CB  LYS L 196      -9.810  51.336  90.478  1.00  0.00           C
ATOM   2198  CG  LYS L 196      -9.403  50.008  91.135  1.00  0.00           C
ATOM   2199  CD  LYS L 196      -8.315  49.291  90.327  1.00  0.00           C
ATOM   2200  CE  LYS L 196      -7.979  47.937  90.961  1.00  0.00           C
ATOM   2201  NZ  LYS L 196      -6.918  47.239  90.214  1.00  0.00           N
ATOM   2202  H   LYS L 196     -11.965  50.492  91.887  1.00 45.41           H
ATOM   2203  HA  LYS L 196     -10.517  52.236  92.349  1.00 45.70           H
ATOM   2204  HB2 LYS L 196      -8.922  51.957  90.363  1.00  0.00           H
ATOM   2205  HB3 LYS L 196     -10.236  51.127  89.496  1.00  0.00           H
ATOM   2206  HG2 LYS L 196     -10.280  49.362  91.200  1.00  0.00           H
ATOM   2207  HG3 LYS L 196      -9.026  50.209  92.137  1.00  0.00           H
ATOM   2208  HD2 LYS L 196      -7.418  49.909  90.306  1.00  0.00           H
ATOM   2209  HD3 LYS L 196      -8.671  49.131  89.309  1.00  0.00           H
ATOM   2210  HE2 LYS L 196      -8.875  47.316  90.967  1.00  0.00           H
ATOM   2211  HE3 LYS L 196      -7.643  48.098  91.986  1.00  0.00           H
ATOM   2212  HZ1 LYS L 196      -7.222  47.085  89.263  1.00  0.00           H
ATOM   2213  HZ2 LYS L 196      -6.081  47.804  90.213  1.00  0.00           H
ATOM   2214  HZ3 LYS L 196      -6.725  46.351  90.654  1.00  0.00           H
ATOM   2215  N   ASP L 197     -11.945  53.643  89.737  1.00 43.46           N
ATOM   2216  CA  ASP L 197     -12.276  54.961  89.189  1.00 41.72           C
ATOM   2217  C   ASP L 197     -13.002  55.851  90.183  1.00 42.37           C
ATOM   2218  O   ASP L 197     -12.757  57.058  90.231  1.00 40.90           O
ATOM   2219  CB  ASP L 197     -13.142  54.818  87.953  1.00 42.74           C
ATOM   2220  CG  ASP L 197     -12.384  54.257  86.792  1.00 44.36           C
ATOM   2221  OD1 ASP L 197     -11.140  54.245  86.858  1.00 48.44           O
ATOM   2222  OD2 ASP L 197     -13.028  53.831  85.818  1.00 43.69           O
ATOM   2223  H   ASP L 197     -12.416  52.824  89.380  1.00 43.46           H
ATOM   2224  HA  ASP L 197     -11.325  55.432  88.943  1.00 41.72           H
ATOM   2225  HB2 ASP L 197     -13.527  55.800  87.679  1.00 42.74           H
ATOM   2226  HB3 ASP L 197     -13.974  54.153  88.183  1.00 42.74           H
ATOM   2227  N   LEU L 198     -13.909  55.270  90.959  1.00 41.45           N
ATOM   2228  CA  LEU L 198     -14.586  56.035  92.002  1.00 42.98           C
ATOM   2229  C   LEU L 198     -13.564  56.520  93.020  1.00 45.87           C
ATOM   2230  O   LEU L 198     -13.606  57.677  93.433  1.00 47.15           O
ATOM   2231  CB  LEU L 198     -15.685  55.211  92.685  1.00 41.58           C
ATOM   2232  CG  LEU L 198     -16.880  54.849  91.800  1.00 41.62           C
ATOM   2233  CD1 LEU L 198     -17.891  54.027  92.573  1.00 41.17           C
ATOM   2234  CD2 LEU L 198     -17.539  56.095  91.238  1.00 42.61           C
ATOM   2235  H   LEU L 198     -14.132  54.294  90.827  1.00 41.45           H
ATOM   2236  HA  LEU L 198     -15.071  56.895  91.539  1.00 42.98           H
ATOM   2237  HB2 LEU L 198     -16.057  55.785  93.534  1.00 41.58           H
ATOM   2238  HB3 LEU L 198     -15.237  54.283  93.041  1.00 41.58           H
ATOM   2239  HG  LEU L 198     -16.508  54.252  90.967  1.00 41.62           H
ATOM   2240 HD11 LEU L 198     -17.412  53.123  92.950  1.00 41.17           H
ATOM   2241 HD12 LEU L 198     -18.272  54.613  93.410  1.00 41.17           H
ATOM   2242 HD13 LEU L 198     -18.716  53.754  91.915  1.00 41.17           H
ATOM   2243 HD21 LEU L 198     -17.918  56.706  92.057  1.00 42.61           H
ATOM   2244 HD22 LEU L 198     -16.808  56.666  90.666  1.00 42.61           H
ATOM   2245 HD23 LEU L 198     -18.365  55.807  90.587  1.00 42.61           H
ATOM   2246  N   GLU L 199     -12.646  55.641  93.417  1.00 50.14           N
ATOM   2247  CA  GLU L 199     -11.573  56.023  94.334  1.00 54.88           C
ATOM   2248  C   GLU L 199     -10.837  57.233  93.773  1.00 57.30           C
ATOM   2249  O   GLU L 199     -10.689  58.239  94.462  1.00 59.12           O
ATOM   2250  CB  GLU L 199     -10.583  54.875  94.555  1.00 59.82           C
ATOM   2251  CG  GLU L 199     -11.107  53.724  95.410  1.00 64.68           C
ATOM   2252  CD  GLU L 199     -10.147  52.536  95.460  1.00 69.89           C
ATOM   2253  OE1 GLU L 199      -8.925  52.732  95.258  1.00 73.88           O
ATOM   2254  OE2 GLU L 199     -10.611  51.397  95.699  1.00 67.30           O
ATOM   2255  H   GLU L 199     -12.692  54.691  93.078  1.00 50.14           H
ATOM   2256  HA  GLU L 199     -12.021  56.268  95.297  1.00 54.88           H
ATOM   2257  HB2 GLU L 199      -9.697  55.282  95.043  1.00 59.82           H
ATOM   2258  HB3 GLU L 199     -10.308  54.473  93.580  1.00 59.82           H
ATOM   2259  HG2 GLU L 199     -12.057  53.387  94.995  1.00 64.68           H
ATOM   2260  HG3 GLU L 199     -11.263  54.088  96.425  1.00 64.68           H
ATOM   2261  N   ARG L 200     -10.400  57.139  92.515  1.00 53.30           N
ATOM   2262  CA  ARG L 200      -9.742  58.265  91.852  1.00 55.90           C
ATOM   2263  C   ARG L 200     -10.616  59.521  91.798  1.00 55.27           C
ATOM   2264  O   ARG L 200     -10.156  60.612  92.118  1.00 56.62           O
ATOM   2265  CB  ARG L 200      -9.314  57.892  90.429  1.00 57.61           C
ATOM   2266  CG  ARG L 200      -8.703  59.059  89.652  1.00 61.85           C
ATOM   2267  CD  ARG L 200      -8.360  58.706  88.215  1.00 62.91           C
ATOM   2268  NE  ARG L 200      -9.458  58.007  87.542  1.00 64.56           N
ATOM   2269  CZ  ARG L 200     -10.567  58.583  87.078  1.00 63.10           C
ATOM   2270  NH1 ARG L 200     -10.764  59.892  87.197  1.00 64.07           N
ATOM   2271  NH2 ARG L 200     -11.493  57.839  86.487  1.00 59.83           N
ATOM   2272  H   ARG L 200     -10.526  56.273  92.011  1.00 53.30           H
ATOM   2273  HA  ARG L 200      -8.864  58.493  92.457  1.00 55.90           H
ATOM   2274  HB2 ARG L 200     -10.190  57.537  89.887  1.00 57.61           H
ATOM   2275  HB3 ARG L 200      -8.575  57.093  90.489  1.00 57.61           H
ATOM   2276  HG2 ARG L 200      -7.791  59.373  90.159  1.00 61.85           H
ATOM   2277  HG3 ARG L 200      -9.417  59.883  89.646  1.00 61.85           H
ATOM   2278  HD2 ARG L 200      -7.480  58.063  88.211  1.00 62.91           H
ATOM   2279  HD3 ARG L 200      -8.142  59.624  87.670  1.00 62.91           H
ATOM   2280  HE  ARG L 200      -9.367  57.009  87.420  1.00 64.56           H
ATOM   2281 HH11 ARG L 200     -11.611  60.310  86.839  1.00 64.07           H
ATOM   2282 HH12 ARG L 200     -10.066  60.469  87.645  1.00 64.07           H
ATOM   2283 HH21 ARG L 200     -11.355  56.843  86.391  1.00 59.83           H
ATOM   2284 HH22 ARG L 200     -12.336  58.268  86.134  1.00 59.83           H
ATOM   2285  N   LEU L 201     -11.862  59.375  91.359  1.00 56.10           N
ATOM   2286  CA  LEU L 201     -12.764  60.522  91.256  1.00 56.61           C
ATOM   2287  C   LEU L 201     -12.863  61.215  92.618  1.00 58.83           C
ATOM   2288  O   LEU L 201     -12.678  62.427  92.713  1.00 64.10           O
ATOM   2289  CB  LEU L 201     -14.148  60.102  90.737  1.00 54.19           C
ATOM   2290  CG  LEU L 201     -14.263  59.826  89.229  1.00 55.10           C
ATOM   2291  CD1 LEU L 201     -15.491  58.996  88.888  1.00 53.85           C
ATOM   2292  CD2 LEU L 201     -14.287  61.124  88.440  1.00 57.31           C
ATOM   2293  H   LEU L 201     -12.191  58.458  91.092  1.00 56.10           H
ATOM   2294  HA  LEU L 201     -12.358  61.227  90.531  1.00 56.61           H
ATOM   2295  HB2 LEU L 201     -14.849  60.900  90.982  1.00 54.19           H
ATOM   2296  HB3 LEU L 201     -14.436  59.192  91.263  1.00 54.19           H
ATOM   2297  HG  LEU L 201     -13.381  59.250  88.949  1.00 55.10           H
ATOM   2298 HD11 LEU L 201     -15.461  58.058  89.443  1.00 53.85           H
ATOM   2299 HD12 LEU L 201     -16.390  59.550  89.158  1.00 53.85           H
ATOM   2300 HD13 LEU L 201     -15.502  58.785  87.819  1.00 53.85           H
ATOM   2301 HD21 LEU L 201     -15.169  61.702  88.718  1.00 57.31           H
ATOM   2302 HD22 LEU L 201     -13.389  61.701  88.662  1.00 57.31           H
ATOM   2303 HD23 LEU L 201     -14.320  60.900  87.374  1.00 57.31           H
ATOM   2304  N   THR L 202     -13.112  60.438  93.670  1.00 58.35           N
ATOM   2305  CA  THR L 202     -13.163  60.978  95.036  1.00 58.47           C
ATOM   2306  C   THR L 202     -11.872  61.703  95.394  1.00 62.51           C
ATOM   2307  O   THR L 202     -11.914  62.863  95.786  1.00 62.28           O
ATOM   2308  CB  THR L 202     -13.439  59.882  96.084  1.00 55.17           C
ATOM   2309  OG1 THR L 202     -14.663  59.213  95.761  1.00 51.69           O
ATOM   2310  CG2 THR L 202     -13.556  60.473  97.485  1.00 58.07           C
ATOM   2311  H   THR L 202     -13.270  59.451  93.526  1.00 58.35           H
ATOM   2312  HA  THR L 202     -13.991  61.687  95.053  1.00 58.47           H
ATOM   2313  HB  THR L 202     -12.604  59.181  96.069  1.00 55.17           H
ATOM   2314 HG21 THR L 202     -12.632  60.993  97.738  1.00 58.07           H
ATOM   2315 HG22 THR L 202     -14.388  61.176  97.514  1.00 58.07           H
ATOM   2316 HG23 THR L 202     -13.731  59.672  98.204  1.00 58.07           H
ATOM   2317  HG1 THR L 202     -14.566  58.839  94.882  1.00 51.69           H
ATOM   2318  N   GLN L 203     -10.726  61.043  95.232  1.00 69.49           N
ATOM   2319  CA  GLN L 203      -9.433  61.661  95.572  1.00 77.75           C
ATOM   2320  C   GLN L 203      -9.150  62.823  94.610  1.00 83.64           C
ATOM   2321  O   GLN L 203      -8.149  62.811  93.896  1.00 91.00           O
ATOM   2322  CB  GLN L 203      -8.276  60.640  95.511  1.00 80.24           C
ATOM   2323  CG  GLN L 203      -8.443  59.367  96.341  1.00 81.59           C
ATOM   2324  CD  GLN L 203      -8.534  59.615  97.831  1.00 81.62           C
ATOM   2325  NE2 GLN L 203      -7.625  60.172  98.436  1.00 84.05           N
ATOM   2326  OE1 GLN L 203      -9.633  59.181  98.435  1.00 82.39           O
ATOM   2327  H   GLN L 203     -10.744  60.101  94.869  1.00 69.49           H
ATOM   2328  HA  GLN L 203      -9.497  62.030  96.596  1.00 77.75           H
ATOM   2329  HB2 GLN L 203      -7.372  61.143  95.855  1.00 80.24           H
ATOM   2330  HB3 GLN L 203      -8.152  60.342  94.470  1.00 80.24           H
ATOM   2331  HG2 GLN L 203      -7.587  58.719  96.152  1.00 81.59           H
ATOM   2332  HG3 GLN L 203      -9.356  58.865  96.020  1.00 81.59           H
ATOM   2333 HE21 GLN L 203      -7.696  60.316  99.433  1.00 84.05           H
ATOM   2334 HE22 GLN L 203      -6.805  60.487  97.937  1.00 84.05           H
ATOM   2335  N   GLU L 204     -10.029  63.827  94.605  1.00 83.53           N
ATOM   2336  CA  GLU L 204     -10.011  64.876  93.584  1.00 78.28           C
ATOM   2337  C   GLU L 204     -11.038  65.949  93.900  1.00 73.59           C
ATOM   2338  O   GLU L 204     -12.229  65.661  93.973  1.00 74.47           O
ATOM   2339  CB  GLU L 204     -10.322  64.201  92.232  1.00  0.00           C
ATOM   2340  CG  GLU L 204     -10.085  65.237  91.110  1.00  0.00           C
ATOM   2341  CD  GLU L 204     -10.115  64.607  89.728  1.00  0.00           C
ATOM   2342  OE1 GLU L 204     -11.183  64.696  89.092  1.00  0.00           O
ATOM   2343  OE2 GLU L 204      -9.058  64.063  89.348  1.00  0.00           O
ATOM   2344  H   GLU L 204     -10.975  63.463  94.629  1.00 83.53           H
ATOM   2345  HA  GLU L 204      -9.027  65.324  93.548  1.00 78.28           H
ATOM   2346  HC  GLU L 204     -10.718  66.951  94.033  1.00 73.59           H
ATOM   2347  HB2 GLU L 204      -9.640  63.361  92.081  1.00  0.00           H
ATOM   2348  HB3 GLU L 204     -11.350  63.835  92.192  1.00  0.00           H
ATOM   2349  HG2 GLU L 204     -10.853  66.008  91.135  1.00  0.00           H
ATOM   2350  HG3 GLU L 204      -9.105  65.698  91.221  1.00  0.00           H
TER    2351      GLU L 204
HETATM 2352  O   HOH L 401       7.203  43.240  88.685  1.00 51.97           O
HETATM 2353  H1  HOH L 401       6.562  43.950  88.650  1.00 51.97           H
HETATM 2354  H2  HOH L 401       7.381  43.122  89.618  1.00 51.97           H
HETATM 2355  O   HOH L 402     -31.463  49.863  94.738  1.00 44.16           O
HETATM 2356  H1  HOH L 402     -32.348  49.574  94.960  1.00 44.16           H
HETATM 2357  H2  HOH L 402     -31.054  50.055  95.582  1.00 44.16           H
HETATM 2358  O   HOH L 403     -23.065  53.600  67.440  1.00 48.85           O
HETATM 2359  H1  HOH L 403     -22.621  54.421  67.230  1.00 48.85           H
HETATM 2360  H2  HOH L 403     -22.616  53.277  68.221  1.00 48.85           H
HETATM 2361  O   HOH L 404     -22.255  49.353 100.050  1.00 44.58           O
HETATM 2362  H1  HOH L 404     -21.773  49.369  99.223  1.00 44.58           H
HETATM 2363  H2  HOH L 404     -21.577  49.386 100.724  1.00 44.58           H
HETATM 2364  O   HOH L 405     -26.725  45.187  83.703  1.00 36.66           O
HETATM 2365  H1  HOH L 405     -26.833  45.087  84.649  1.00 36.66           H
HETATM 2366  H2  HOH L 405     -26.889  46.116  83.539  1.00 36.66           H
HETATM 2367  O   HOH L 406     -24.884  49.567  99.523  1.00 36.30           O
HETATM 2368  H1  HOH L 406     -23.972  49.438  99.785  1.00 36.30           H
HETATM 2369  H2  HOH L 406     -25.259  50.108 100.218  1.00 36.30           H
HETATM 2370  O   HOH L 407     -39.291  54.951  80.668  1.00 46.97           O
HETATM 2371  H1  HOH L 407     -38.560  55.137  80.079  1.00 46.97           H
HETATM 2372  H2  HOH L 407     -39.726  55.796  80.785  1.00 46.97           H
HETATM 2373  O   HOH L 408     -43.191  59.066  81.672  1.00 45.74           O
HETATM 2374  H1  HOH L 408     -43.666  59.869  81.886  1.00 45.74           H
HETATM 2375  H2  HOH L 408     -43.587  58.397  82.230  1.00 45.74           H
HETATM 2376  O   HOH L 409       8.852  38.076  81.122  1.00 47.23           O
HETATM 2377  H1  HOH L 409       8.190  38.753  80.982  1.00 47.23           H
HETATM 2378  H2  HOH L 409       8.557  37.337  80.589  1.00 47.23           H
HETATM 2379  O   HOH L 410     -29.081  44.269  80.599  1.00 38.50           O
HETATM 2380  H1  HOH L 410     -29.090  43.703  79.827  1.00 38.50           H
HETATM 2381  H2  HOH L 410     -29.014  43.665  81.338  1.00 38.50           H
HETATM 2382  O   HOH L 411     -37.496  53.853  83.336  1.00 32.75           O
HETATM 2383  H1  HOH L 411     -36.996  53.040  83.416  1.00 32.75           H
HETATM 2384  H2  HOH L 411     -38.046  53.721  82.564  1.00 32.75           H
HETATM 2385  O   HOH L 412     -37.465  54.056  75.558  1.00 20.14           O
HETATM 2386  H1  HOH L 412     -37.735  53.634  74.742  1.00 20.14           H
HETATM 2387  H2  HOH L 412     -38.020  53.658  76.229  1.00 20.14           H
HETATM 2388  O   HOH L 413     -42.113  53.312  84.739  1.00 56.78           O
HETATM 2389  H1  HOH L 413     -42.998  53.242  85.098  1.00 56.78           H
HETATM 2390  H2  HOH L 413     -42.128  54.115  84.218  1.00 56.78           H
HETATM 2391  O   HOH L 414     -19.045  57.516  82.673  1.00 25.53           O
HETATM 2392  H1  HOH L 414     -19.060  58.365  83.115  1.00 25.53           H
HETATM 2393  H2  HOH L 414     -18.496  57.657  81.902  1.00 25.53           H
HETATM 2394  O   HOH L 415     -16.933  55.463  83.523  1.00 31.42           O
HETATM 2395  H1  HOH L 415     -17.373  55.396  82.676  1.00 31.42           H
HETATM 2396  H2  HOH L 415     -16.450  56.288  83.478  1.00 31.42           H
HETATM 2397  O   HOH L 416     -12.272  55.181  83.294  1.00 49.61           O
HETATM 2398  H1  HOH L 416     -12.359  54.636  84.076  1.00 49.61           H
HETATM 2399  H2  HOH L 416     -12.661  56.020  83.542  1.00 49.61           H
HETATM 2400  O   HOH L 417      -9.859  51.024  78.861  1.00 29.21           O
HETATM 2401  H1  HOH L 417      -8.977  50.689  79.020  1.00 29.21           H
HETATM 2402  H2  HOH L 417     -10.431  50.268  78.994  1.00 29.21           H
HETATM 2403  O   HOH L 418      -5.557  50.202  81.494  1.00 39.10           O
HETATM 2404  H1  HOH L 418      -5.661  50.933  80.885  1.00 39.10           H
HETATM 2405  H2  HOH L 418      -5.748  50.577  82.354  1.00 39.10           H
HETATM 2406  O   HOH L 419     -12.139  46.901  74.708  1.00 40.77           O
HETATM 2407  H1  HOH L 419     -12.230  47.623  75.330  1.00 40.77           H
HETATM 2408  H2  HOH L 419     -13.011  46.510  74.665  1.00 40.77           H
HETATM 2409  O   HOH L 420     -18.566  57.906  70.292  1.00 22.69           O
HETATM 2410  H1  HOH L 420     -18.138  57.613  69.488  1.00 22.69           H
HETATM 2411  H2  HOH L 420     -19.499  57.908  70.080  1.00 22.69           H
HETATM 2412  O   HOH L 421     -34.091  59.404  95.444  1.00 31.17           O
HETATM 2413  H1  HOH L 421     -34.350  58.681  94.872  1.00 31.17           H
HETATM 2414  H2  HOH L 421     -34.439  59.166  96.304  1.00 31.17           H
HETATM 2415  O   HOH L 422     -20.226  62.408  75.847  1.00 29.50           O
HETATM 2416  H1  HOH L 422     -20.435  62.881  75.041  1.00 29.50           H
HETATM 2417  H2  HOH L 422     -21.020  61.911  76.046  1.00 29.50           H
HETATM 2418  O   HOH L 423     -21.588  64.669  74.392  1.00 41.96           O
HETATM 2419  H1  HOH L 423     -22.269  65.336  74.480  1.00 41.96           H
HETATM 2420  H2  HOH L 423     -21.773  64.246  73.554  1.00 41.96           H
HETATM 2421  O   HOH L 424      -9.996  46.660  78.306  1.00 28.54           O
HETATM 2422  H1  HOH L 424     -10.592  47.398  78.436  1.00 28.54           H
HETATM 2423  H2  HOH L 424     -10.568  45.893  78.272  1.00 28.54           H
HETATM 2424  O   HOH L 425     -27.729  45.682  75.273  1.00 33.15           O
HETATM 2425  H1  HOH L 425     -28.388  45.026  75.047  1.00 33.15           H
HETATM 2426  H2  HOH L 425     -27.633  45.608  76.223  1.00 33.15           H
HETATM 2427  O   HOH L 426     -24.557  65.897  84.888  1.00 34.30           O
HETATM 2428  H1  HOH L 426     -25.254  66.525  85.076  1.00 34.30           H
HETATM 2429  H2  HOH L 426     -23.748  66.373  85.077  1.00 34.30           H
HETATM 2430  O   HOH L 427      -7.112  56.474  77.684  1.00 35.16           O
HETATM 2431  H1  HOH L 427      -7.598  57.030  78.293  1.00 35.16           H
HETATM 2432  H2  HOH L 427      -6.749  55.778  78.232  1.00 35.16           H
HETATM 2433  O   HOH L 428     -11.057  52.962  80.419  1.00 34.10           O
HETATM 2434  H1  HOH L 428     -10.610  52.341  79.845  1.00 34.10           H
HETATM 2435  H2  HOH L 428     -10.447  53.101  81.144  1.00 34.10           H
HETATM 2436  O   HOH L 429     -28.571  52.530  98.478  1.00 36.30           O
HETATM 2437  H1  HOH L 429     -28.985  51.675  98.600  1.00 36.30           H
HETATM 2438  H2  HOH L 429     -27.996  52.629  99.237  1.00 36.30           H
HETATM 2439  O   HOH L 430     -26.752  48.248  68.044  1.00 37.90           O
HETATM 2440  H1  HOH L 430     -26.516  48.258  67.116  1.00 37.90           H
HETATM 2441  H2  HOH L 430     -26.686  49.163  68.318  1.00 37.90           H
HETATM 2442  O   HOH L 431     -35.816  55.942  97.774  1.00 57.49           O
HETATM 2443  H1  HOH L 431     -35.258  56.718  97.727  1.00 57.49           H
HETATM 2444  H2  HOH L 431     -35.630  55.464  96.966  1.00 57.49           H
HETATM 2445  O   HOH L 432     -20.216  64.312  94.577  1.00 64.68           O
HETATM 2446  H1  HOH L 432     -20.399  64.448  95.507  1.00 64.68           H
HETATM 2447  H2  HOH L 432     -19.642  65.039  94.336  1.00 64.68           H
HETATM 2448  O   HOH L 433     -11.639  61.965  74.951  1.00 42.37           O
HETATM 2449  H1  HOH L 433     -11.978  62.749  75.383  1.00 42.37           H
HETATM 2450  H2  HOH L 433     -10.855  61.736  75.450  1.00 42.37           H
HETATM 2451  O   HOH L 434     -19.004  46.796  73.760  1.00 33.37           O
HETATM 2452  H1  HOH L 434     -18.835  45.854  73.777  1.00 33.37           H
HETATM 2453  H2  HOH L 434     -18.353  47.167  74.355  1.00 33.37           H
HETATM 2454  O   HOH L 435     -17.874  64.196  85.622  1.00 39.92           O
HETATM 2455  H1  HOH L 435     -17.379  64.480  84.854  1.00 39.92           H
HETATM 2456  H2  HOH L 435     -17.371  64.526  86.367  1.00 39.92           H
HETATM 2457  O   HOH L 436     -26.884  59.426 100.197  1.00 44.37           O
HETATM 2458  H1  HOH L 436     -26.525  58.557 100.374  1.00 44.37           H
HETATM 2459  H2  HOH L 436     -27.085  59.417  99.261  1.00 44.37           H
HETATM 2460  O   HOH L 437     -11.968  46.430  71.744  1.00 51.18           O
HETATM 2461  H1  HOH L 437     -11.527  45.760  72.266  1.00 51.18           H
HETATM 2462  H2  HOH L 437     -12.893  46.346  71.976  1.00 51.18           H
HETATM 2463  O   HOH L 438     -37.573  66.947  86.859  1.00 38.02           O
HETATM 2464  H1  HOH L 438     -37.582  66.381  86.087  1.00 38.02           H
HETATM 2465  H2  HOH L 438     -37.506  66.343  87.598  1.00 38.02           H
HETATM 2466  O   HOH L 439     -38.655  54.688  92.652  1.00 44.70           O
HETATM 2467  H1  HOH L 439     -37.999  54.463  91.993  1.00 44.70           H
HETATM 2468  H2  HOH L 439     -39.311  53.994  92.584  1.00 44.70           H
HETATM 2469  O   HOH L 440     -24.630  66.658  82.025  1.00 35.11           O
HETATM 2470  H1  HOH L 440     -24.062  67.428  82.012  1.00 35.11           H
HETATM 2471  H2  HOH L 440     -24.567  66.329  82.922  1.00 35.11           H
HETATM 2472  O   HOH L 441       3.032  50.276  85.171  1.00 58.24           O
HETATM 2473  H1  HOH L 441       3.396  49.447  84.861  1.00 58.24           H
HETATM 2474  H2  HOH L 441       2.366  50.503  84.522  1.00 58.24           H
HETATM 2475  O   HOH L 442     -14.383  65.261  75.915  1.00 47.95           O
HETATM 2476  H1  HOH L 442     -15.184  65.350  75.399  1.00 47.95           H
HETATM 2477  H2  HOH L 442     -14.667  64.841  76.727  1.00 47.95           H
HETATM 2478  O   HOH L 443     -10.860  44.958  80.347  1.00 33.24           O
HETATM 2479  H1  HOH L 443     -10.497  44.365  81.005  1.00 33.24           H
HETATM 2480  H2  HOH L 443     -11.702  45.233  80.710  1.00 33.24           H
HETATM 2481  O   HOH L 444      -2.651  52.552  79.561  1.00 48.25           O
HETATM 2482  H1  HOH L 444      -2.491  52.435  80.498  1.00 48.25           H
HETATM 2483  H2  HOH L 444      -3.597  52.446  79.464  1.00 48.25           H
HETATM 2484  O   HOH L 445      10.291  42.055  80.253  1.00 57.58           O
HETATM 2485  H1  HOH L 445       9.534  42.515  79.889  1.00 57.58           H
HETATM 2486  H2  HOH L 445      10.096  41.128  80.118  1.00 57.58           H
HETATM 2487  O   HOH L 446     -17.595  47.420  69.613  1.00 44.58           O
HETATM 2488  H1  HOH L 446     -18.477  47.784  69.544  1.00 44.58           H
HETATM 2489  H2  HOH L 446     -17.631  46.847  70.379  1.00 44.58           H
HETATM 2490  O   HOH L 447     -13.763  47.047  67.123  1.00 43.19           O
HETATM 2491  H1  HOH L 447     -14.238  47.850  67.337  1.00 43.19           H
HETATM 2492  H2  HOH L 447     -14.159  46.378  67.681  1.00 43.19           H
HETATM 2493  O   HOH L 448     -11.941  48.483  65.942  1.00 38.95           O
HETATM 2494  H1  HOH L 448     -11.005  48.287  65.976  1.00 38.95           H
HETATM 2495  H2  HOH L 448     -12.349  47.795  66.467  1.00 38.95           H
HETATM 2496  O   HOH L 449     -10.367  45.006  76.140  1.00 33.42           O
HETATM 2497  H1  HOH L 449      -9.763  44.748  75.444  1.00 33.42           H
HETATM 2498  H2  HOH L 449     -10.803  45.788  75.802  1.00 33.42           H
HETATM 2499  O   HOH L 450     -11.281  42.367  76.483  1.00 41.53           O
HETATM 2500  H1  HOH L 450     -11.621  42.253  77.370  1.00 41.53           H
HETATM 2501  H2  HOH L 450     -11.044  43.293  76.434  1.00 41.53           H
HETATM 2502  C   *       0     -34.395  58.610  87.524  1.00  0.00           C
HETATM 2503  C   *       0     -32.915  58.415  87.216  1.00  0.00           C
HETATM 2504  O   *       0     -32.720  57.079  87.653  1.00  0.00           O
HETATM 2505  C   *       0     -35.630  49.647  82.199  1.00  0.00           C
HETATM 2506  C   *       0     -34.395  50.514  82.322  1.00  0.00           C
HETATM 2507  C   *       0     -34.072  51.247  83.435  1.00  0.00           C
HETATM 2508  S   *       0     -32.624  52.122  83.150  1.00  0.00           S
HETATM 2509  C   *       0     -32.533  51.406  81.590  1.00  0.00           C
HETATM 2510  N   *       0     -33.512  50.603  81.289  1.00  0.00           N
HETATM 2511  C   *       0     -34.752  51.321  84.724  1.00  0.00           C
HETATM 2512  C   *       0     -35.060  50.157  85.440  1.00  0.00           C
HETATM 2513  C   *       0     -35.647  50.227  86.700  1.00  0.00           C
HETATM 2514  C   *       0     -35.946  51.461  87.275  1.00  0.00           C
HETATM 2515  C   *       0     -36.529  51.532  88.680  1.00  0.00           C
HETATM 2516  N   *       0     -35.540  52.282  89.466  1.00  0.00           N
HETATM 2517  C   *       0     -35.675  53.591  89.728  1.00  0.00           C
HETATM 2518  O   *       0     -36.761  54.164  89.667  1.00  0.00           O
HETATM 2519  C   *       0     -34.413  54.426  90.023  1.00  0.00           C
HETATM 2520  C   *       0     -33.548  54.422  88.763  1.00  0.00           C
HETATM 2521  C   *       0     -32.206  54.996  89.233  1.00  0.00           C
HETATM 2522  S   *       0     -32.055  56.767  89.028  1.00  0.00           S
HETATM 2523  C   *       0     -32.114  54.502  90.693  1.00  0.00           C
HETATM 2524  N   *       0     -33.459  53.990  91.035  1.00  0.00           N
HETATM 2525  C   *       0     -33.624  53.251  92.156  1.00  0.00           C
HETATM 2526  O   *       0     -32.653  52.715  92.688  1.00  0.00           O
HETATM 2527  C   *       0     -35.010  53.031  92.809  1.00  0.00           C
HETATM 2528  N   *       0     -35.269  51.578  92.924  1.00  0.00           N
HETATM 2529  C   *       0     -35.162  53.763  94.183  1.00  0.00           C
HETATM 2530  C   *       0     -34.011  53.510  95.179  1.00  0.00           C
HETATM 2531  C   *       0     -36.450  53.315  94.909  1.00  0.00           C
HETATM 2532  C   *       0     -35.243  55.282  93.922  1.00  0.00           C
HETATM 2533  C   *       0     -35.685  52.623  86.545  1.00  0.00           C
HETATM 2534  C   *       0     -35.086  52.556  85.292  1.00  0.00           C
HETATM 2535  O   *       0     -32.811  57.332  90.037  1.00  0.00           O
HETATM 2536  O   *       0     -30.684  57.123  89.042  1.00  0.00           O
HETATM 2537  H1  *       0     -34.697  59.617  87.235  1.00  0.00           H
HETATM 2538  H2  *       0     -34.565  58.473  88.592  1.00  0.00           H
HETATM 2539  H3  *       0     -34.982  57.880  86.966  1.00  0.00           H
HETATM 2540  H1  *       0     -32.259  59.097  87.756  1.00  0.00           H
HETATM 2541  H2  *       0     -32.735  58.494  86.143  1.00  0.00           H
HETATM 2542  H   *       0     -36.453  50.134  82.721  1.00  0.00           H
HETATM 2543  H   *       0     -35.415  48.675  82.642  1.00  0.00           H
HETATM 2544  H   *       0     -35.873  49.535  81.142  1.00  0.00           H
HETATM 2545  H   *       0     -31.721  51.636  80.949  1.00  0.00           H
HETATM 2546  H   *       0     -34.827  49.209  85.027  1.00  0.00           H
HETATM 2547  H   *       0     -35.853  49.332  87.229  1.00  0.00           H
HETATM 2548  H   *       0     -36.618  50.535  89.091  1.00  0.00           H
HETATM 2549  H   *       0     -37.477  52.053  88.645  1.00  0.00           H
HETATM 2550  H   *       0     -34.637  51.856  89.591  1.00  0.00           H
HETATM 2551  H   *       0     -34.709  55.450  90.248  1.00  0.00           H
HETATM 2552  H   *       0     -34.002  54.998  87.970  1.00  0.00           H
HETATM 2553  H   *       0     -33.397  53.408  88.402  1.00  0.00           H
HETATM 2554  H   *       0     -31.440  54.466  88.684  1.00  0.00           H
HETATM 2555  H   *       0     -31.881  55.332  91.346  1.00  0.00           H
HETATM 2556  H   *       0     -31.379  53.714  90.755  1.00  0.00           H
HETATM 2557  H   *       0     -35.774  53.462  92.170  1.00  0.00           H
HETATM 2558  H   *       0     -36.136  51.432  93.422  1.00  0.00           H
HETATM 2559  H   *       0     -34.509  51.155  93.438  1.00  0.00           H
HETATM 2560  H   *       0     -34.266  53.916  96.158  1.00  0.00           H
HETATM 2561  H   *       0     -33.099  53.999  94.841  1.00  0.00           H
HETATM 2562  H   *       0     -33.828  52.440  95.282  1.00  0.00           H
HETATM 2563  H   *       0     -37.295  53.321  94.226  1.00  0.00           H
HETATM 2564  H   *       0     -36.671  53.979  95.746  1.00  0.00           H
HETATM 2565  H   *       0     -36.337  52.303  95.298  1.00  0.00           H
HETATM 2566  H   *       0     -35.366  55.824  94.860  1.00  0.00           H
HETATM 2567  H   *       0     -36.090  55.511  93.275  1.00  0.00           H
HETATM 2568  H   *       0     -34.331  55.631  93.437  1.00  0.00           H
HETATM 2569  H   *       0     -35.934  53.571  86.949  1.00  0.00           H
HETATM 2570  H   *       0     -34.878  53.452  84.766  1.00  0.00           H
CONECT  231  230  232  249
CONECT  249  258  250  231
CONECT  250  249  259  251  252
CONECT  251  250  260  261  254
CONECT  252  250  253  268
CONECT  253  252
CONECT  254  251  255
CONECT  255  254  256  257
CONECT  256  255  262  263  264
CONECT  257  255  265  266  267
CONECT  258  249
CONECT  259  250
CONECT  260  251
CONECT  261  251
CONECT  262  256
CONECT  263  256
CONECT  264  256
CONECT  265  257
CONECT  266  257
CONECT  267  257
CONECT  268  276  269  252
CONECT 2335 2344 2336 2320
CONECT 2336 2335 2345 2339 2337
CONECT 2337 2336 2338 2346
CONECT 2338 2337
CONECT 2339 2336 2347 2348 2340
CONECT 2340 2339 2349 2350 2341
CONECT 2341 2340 2342 2343
CONECT 2342 2341
CONECT 2343 2341
CONECT 2344 2335
CONECT 2345 2336
CONECT 2346 2337
CONECT 2347 2339
CONECT 2348 2339
CONECT 2349 2340
CONECT 2350 2340
CONECT 2352 2353 2354
CONECT 2353 2352
CONECT 2354 2352
CONECT 2355 2356 2357
CONECT 2356 2355
CONECT 2357 2355
CONECT 2358 2359 2360
CONECT 2359 2358
CONECT 2360 2358
CONECT 2361 2362 2363
CONECT 2362 2361
CONECT 2363 2361
CONECT 2364 2365 2366
CONECT 2365 2364
CONECT 2366 2364
CONECT 2367 2368 2369
CONECT 2368 2367
CONECT 2369 2367
CONECT 2370 2371 2372
CONECT 2371 2370
CONECT 2372 2370
CONECT 2373 2374 2375
CONECT 2374 2373
CONECT 2375 2373
CONECT 2376 2377 2378
CONECT 2377 2376
CONECT 2378 2376
CONECT 2379 2380 2381
CONECT 2380 2379
CONECT 2381 2379
CONECT 2382 2383 2384
CONECT 2383 2382
CONECT 2384 2382
CONECT 2385 2386 2387
CONECT 2386 2385
CONECT 2387 2385
CONECT 2388 2389 2390
CONECT 2389 2388
CONECT 2390 2388
CONECT 2391 2392 2393
CONECT 2392 2391
CONECT 2393 2391
CONECT 2394 2395 2396
CONECT 2395 2394
CONECT 2396 2394
CONECT 2397 2398 2399
CONECT 2398 2397
CONECT 2399 2397
CONECT 2400 2401 2402
CONECT 2401 2400
CONECT 2402 2400
CONECT 2403 2404 2405
CONECT 2404 2403
CONECT 2405 2403
CONECT 2406 2407 2408
CONECT 2407 2406
CONECT 2408 2406
CONECT 2409 2410 2411
CONECT 2410 2409
CONECT 2411 2409
CONECT 2412 2413 2414
CONECT 2413 2412
CONECT 2414 2412
CONECT 2415 2416 2417
CONECT 2416 2415
CONECT 2417 2415
CONECT 2418 2419 2420
CONECT 2419 2418
CONECT 2420 2418
CONECT 2421 2422 2423
CONECT 2422 2421
CONECT 2423 2421
CONECT 2424 2425 2426
CONECT 2425 2424
CONECT 2426 2424
CONECT 2427 2428 2429
CONECT 2428 2427
CONECT 2429 2427
CONECT 2430 2431 2432
CONECT 2431 2430
CONECT 2432 2430
CONECT 2433 2434 2435
CONECT 2434 2433
CONECT 2435 2433
CONECT 2436 2437 2438
CONECT 2437 2436
CONECT 2438 2436
CONECT 2439 2440 2441
CONECT 2440 2439
CONECT 2441 2439
CONECT 2442 2443 2444
CONECT 2443 2442
CONECT 2444 2442
CONECT 2445 2446 2447
CONECT 2446 2445
CONECT 2447 2445
CONECT 2448 2449 2450
CONECT 2449 2448
CONECT 2450 2448
CONECT 2451 2452 2453
CONECT 2452 2451
CONECT 2453 2451
CONECT 2454 2455 2456
CONECT 2455 2454
CONECT 2456 2454
CONECT 2457 2458 2459
CONECT 2458 2457
CONECT 2459 2457
CONECT 2460 2461 2462
CONECT 2461 2460
CONECT 2462 2460
CONECT 2463 2464 2465
CONECT 2464 2463
CONECT 2465 2463
CONECT 2466 2467 2468
CONECT 2467 2466
CONECT 2468 2466
CONECT 2469 2470 2471
CONECT 2470 2469
CONECT 2471 2469
CONECT 2472 2473 2474
CONECT 2473 2472
CONECT 2474 2472
CONECT 2475 2476 2477
CONECT 2476 2475
CONECT 2477 2475
CONECT 2478 2479 2480
CONECT 2479 2478
CONECT 2480 2478
CONECT 2481 2482 2483
CONECT 2482 2481
CONECT 2483 2481
CONECT 2484 2485 2486
CONECT 2485 2484
CONECT 2486 2484
CONECT 2487 2488 2489
CONECT 2488 2487
CONECT 2489 2487
CONECT 2490 2491 2492
CONECT 2491 2490
CONECT 2492 2490
CONECT 2493 2494 2495
CONECT 2494 2493
CONECT 2495 2493
CONECT 2496 2497 2498
CONECT 2497 2496
CONECT 2498 2496
CONECT 2499 2500 2501
CONECT 2500 2499
CONECT 2501 2499
CONECT 2502 2537 2538 2539 2503
CONECT 2503 2502 2540 2541 2504
CONECT 2504 2503 2522
CONECT 2505 2542 2543 2544 2506
CONECT 2506 2505 2507 2510
CONECT 2507 2506 2508 2511
CONECT 2508 2507 2509
CONECT 2509 2508 2545 2510
CONECT 2510 2506 2509
CONECT 2511 2507 2512 2534
CONECT 2512 2511 2546 2513
CONECT 2513 2512 2547 2514
CONECT 2514 2513 2515 2533
CONECT 2515 2514 2548 2549 2516
CONECT 2516 2515 2550 2517
CONECT 2517 2516 2518 2519
CONECT 2518 2517
CONECT 2519 2517 2551 2520 2524
CONECT 2520 2519 2552 2553 2521
CONECT 2521 2520 2554 2522 2523
CONECT 2522 2504 2521 2535 2536
CONECT 2523 2521 2555 2556 2524
CONECT 2524 2519 2523 2525
CONECT 2525 2524 2526 2527
CONECT 2526 2525
CONECT 2527 2525 2557 2528 2529
CONECT 2528 2527 2558 2559
CONECT 2529 2527 2530 2531 2532
CONECT 2530 2529 2560 2561 2562
CONECT 2531 2529 2563 2564 2565
CONECT 2532 2529 2566 2567 2568
CONECT 2533 2514 2569 2534
CONECT 2534 2511 2533 2570
CONECT 2535 2522
CONECT 2536 2522
CONECT 2537 2502
CONECT 2538 2502
CONECT 2539 2502
CONECT 2540 2503
CONECT 2541 2503
CONECT 2542 2505
CONECT 2543 2505
CONECT 2544 2505
CONECT 2545 2509
CONECT 2546 2512
CONECT 2547 2513
CONECT 2548 2515
CONECT 2549 2515
CONECT 2550 2516
CONECT 2551 2519
CONECT 2552 2520
CONECT 2553 2520
CONECT 2554 2521
CONECT 2555 2523
CONECT 2556 2523
CONECT 2557 2527
CONECT 2558 2528
CONECT 2559 2528
CONECT 2560 2530
CONECT 2561 2530
CONECT 2562 2530
CONECT 2563 2531
CONECT 2564 2531
CONECT 2565 2531
CONECT 2566 2532
CONECT 2567 2532
CONECT 2568 2532
CONECT 2569 2533
CONECT 2570 2534
END
