# Supplementary material for: Structure-Guided Design and Optimization of Covalent VHL-Targeted Sulfonyl Fluoride PROTACs
Source: J Med Chem. 2024 Mar 13;67(6):4641–54. doi: 10.1021/acs.jmedchem.3c02123 (PMC10982999; doi:10.1021/acs.jmedchem.3c02123)
Supplement: Supplementary file 4 — jm3c02123_si_004.csv [file jm3c02123_si_004.csv]

Compound	SMILE	VHL engagement (NanoBRET, uM)	BRD4 DC50 (uM)	AR DC50 (uM)
VHL-SF1	O=C(NCC1=CC=C(C2=C(C)N=CS2)C=C1)[C@@H]3C[C@@H](S(F)(=O)=O)CN3C([C@@H](NC(C)=O)C(C)(C)C)=O	ND	ND	ND
VHL-SF2	O=C(NCC1=CC=C(C2=C(C)N=CS2)C=C1)[C@@H]3C[C@@H](S(F)(=O)=O)CN3C([C@@H](NC(COCCOCCOCCNC(CCCC[C@H]4SC[C@@](N5)([H])[C@]4([H])NC5=O)=O)=O)C(C)(C)C)=O	35	>75	>75
VHL-SF1-Biotin	O=C(N[C@@H](CC(OC(C)(C)C)=O)C1=CC=C(C2=C(C)N=CS2)C=C1)[C@@H]3C[C@@H](S(F)(=O)=O)CN3C([C@@H](C4=CC(C)=NO4)C(C)C)=O	ND	ND	ND
VHL-SF2-Biotin	O=C(N[C@@H](CC(NCCOCCOCCOCCNC(CCCC[C@H]1SC[C@@](N2)([H])[C@]1([H])NC2=O)=O)=O)C3=CC=C(C4=C(C)N=CS4)C=C3)[C@@H]5C[C@@H](S(=O)(F)=O)CN5C([C@@H](C6=CC(C)=NO6)C(C)C)=O	ND	ND	ND
BRD-SF2	O=C(N[C@@H](CC(NCCOCCOCCOCC(N1CCC(C2=CC=C(N(C(COC)COC)C(C(C=C3C)=CN(C)C3=O)=N4)C4=C2)CC1)=O)=O)C5=CC=C(C6=C(C)N=CS6)C=C5)[C@@H]7C[C@@H](S(=O)(F)=O)CN7C([C@@H](C8=CC(C)=NO8)C(C)C)=O	ND	17	ND
AR-VHL-SF2	O=C(N[C@@H](CC(N(CC1)CCC1C#CC2=CC=C(C(N[C@H]3C(C)(C)[C@H](OC4=CC=C(C#N)C(C(F)(F)F)=C4)C3(C)C)=O)C=C2)=O)C5=CC=C(C6=C(C)N=CS6)C=C5)[C@@H]7C[C@@H](S(=O)(F)=O)CN7C([C@@H](C8=CC(C)=NO8)C(C)C)=O	ND	ND	0.527
AR2-VHL-SF2	O=C(N[C@@H](CC(N(CC1)CCC1C#CC2=CC=C(C(N[C@H]3C(C)(C)[C@H](OC4=CC=C(C#N)C(Cl)=C4)C3(C)C)=O)C=C2)=O)C5=CC=C(C6=C(C)N=CS6)C=C5)[C@@H]7C[C@@H](S(=O)(F)=O)CN7C([C@@H](C8=CC(C)=NO8)C(C)C)=O	ND	ND	0.212
